# Supplementary material for: Genome-wide investigation reveals pathogen-specific and shared signatures in the response of Caenorhabditis elegans to infection
Source: Genome Biol. 2007 Sep 17;8(9):R194. doi: 10.1186/gb-2007-8-9-r194 (PMC2375032; doi:10.1186/gb-2007-8-9-r194)
Supplement: Additional data file 3 — Detailed results for analyses presented in this study as supplementary Tables 1a-c, 2a-b, 3a-b, 4a-d and 5. [file gb-2007-8-9-r194-S3.xls]

## Sheet: 1a
Supplementary Table 1A
Genes differentially expressed between infected animals (S.m: S. marcescens; E.f: E. faecalis; E.c: E.carotovora; P.l: P.luminescens) and the control (E.coli OP50)
Up-regulated genes																	Down-regulated genes
	S.m 24 h				E.f 24 h				E.c 24 h				P.l 24 h						S.m 24 h				E.f 24 h				E.c 24 h				P.l 24 h
	Sequence		Median Ratio		Sequence		Median Ratio		Sequence		Median Ratio		Sequence		Median Ratio				Sequence		Median Ratio		Sequence		Median Ratio		Sequence		Median Ratio		Sequence		Median Ratio
	name	WB Gene ID	(Infected/Control)		name	WB Gene ID	(Infected/Control)		name	WB Gene ID	(Infected/Control)		name	WB Gene ID	(Infected/Control)				name	WB Gene ID	(Infected/Control)		name	WB Gene ID	(Infected/Control)		name	WB Gene ID	(Infected/Control)		name	WB Gene ID	(Infected/Control)
	AC3.4	WBGene00004098	1.33328		AC3.4	WBGene00004098	1.25363		B0041.7a	WBGene00006961	1.27528		B0001.6	WBGene00007091	1.64513				6R55.1b	WBGene00007068	0.784003		B0034.2	WBGene00015003	0.802915		AH6.4	WBGene00005027	0.725504		6R55.1b	WBGene00007068	0.728525
	AC3.8	WBGene00007073	1.3105		B0035.10	WBGene00001919	1.34364		B0222.3	WBGene00015055	1.31858		B0019.1	WBGene00000138	1.34212				B0001.5	WBGene00007090	0.797467		B0198.1	WBGene00006646	0.692762		B0034.2	WBGene00015003	0.763169		AC3.5	WBGene00007071	0.754158
	AC7.2a	WBGene00004929	1.47826		B0035.13	WBGene00007112	1.39878		B0261.1	WBGene00015091	1.27935		B0024.4	WBGene00007097	1.61587				B0024.1	WBGene00000722	0.788628		B0213.17	WBGene00015046	0.733072		B0198.1	WBGene00006646	0.711235		B0024.12	WBGene00001646	0.749861
	AH6.11	WBGene00005033	1.49956		B0222.6	WBGene00000717	1.62877		B0280.1a	WBGene00015099	1.3903		B0207.3	WBGene00001676	1.5819				B0198.1	WBGene00006646	0.740813		B0213.2	WBGene00003765	0.804917		B0213.4	WBGene00003767	0.744894		B0024.13	WBGene00007102	0.777506
	B0034.4	WBGene00015004	1.37408		B0222.7	WBGene00000718	1.28844		B0302.1a	WBGene00002207	1.34693		B0207.5	WBGene00015028	1.32696				B0207.3	WBGene00001676	0.795538		B0213.3	WBGene00003766	0.754249		B0303.9	WBGene00015130	0.741789		B0205.2	WBGene00015018	0.764316
	B0198.3	WBGene00007116	1.28738		B0252.3	WBGene00015088	1.2804		B0302.5	WBGene00015122	1.4204		B0213.11	WBGene00015041	1.4504				B0207.8	WBGene00015031	0.750235		B0213.4	WBGene00003767	0.778431		B0310.3	WBGene00015139	0.782161		B0222.10	WBGene00015058	0.677857
	B0207.12b	WBGene00000232	1.77754		B0286.4c	WBGene00003825	1.3011		B0410.2b	WBGene00015171	1.27061		B0240.3	WBGene00000907	1.33922				B0218.2	WBGene00015048	0.804312		B0213.6	WBGene00003769	0.768994		B0336.7b	WBGene00015147	0.710865		B0228.1	WBGene00015059	0.777009
	B0250.1	WBGene00004413	1.30671		B0302.4	WBGene00015121	1.2543		B0414.2	WBGene00004393	1.367		B0285.7	WBGene00007139	1.31265				B0238.4	WBGene00043077	0.654141		B0273.2	WBGene00004243	0.806917		B0416.1	WBGene00015177	0.678364		B0228.8	WBGene00015065	0.771323
	B0250.4	WBGene00007121	1.34841		B0350.2b	WBGene00006780	1.45731		B0414.3	WBGene00001856	1.76499		B0286.4c	WBGene00003825	1.36275				B0244.3	WBGene00043078	0.728916		B0310.1	WBGene00015137	0.809769		B0432.5a	WBGene00000296	0.740436		B0244.2	WBGene00002048	0.747765
	B0286.4b	WBGene00003825	1.37552		B0432.12	WBGene00015193	1.26145		B0464.5b	WBGene00004980	1.30284		B0348.4a	WBGene00001177	1.42139				B0252.4b	WBGene00000886	0.754545		B0353.1	WBGene00015155	0.77342		B0457.3	WBGene00014660	0.751849		B0285.3	WBGene00007136	0.767795
	B0334.9	WBGene00007147	1.2966		B0464.9	WBGene00007188	1.43707		B0495.1	WBGene00005149	1.3125		B0391.4	WBGene00006080	1.74375				B0280.4	WBGene00003845	0.800789		B0454.10	WBGene00005542	0.753872		B0511.14	WBGene00015239	0.677316		B0304.6	WBGene00005059	0.776831
	B0344.2	WBGene00006955	1.65913		C01G10.11a	WBGene00006808	1.31462		B0507.6	WBGene00015223	1.27661		B0393.4	WBGene00007169	1.9486				B0304.4	WBGene00015136	0.78335		B0464.6	WBGene00007186	0.814041		B0511.7	WBGene00015233	0.755661		B0416.7	WBGene00015182	0.778992
	B0395.2	WBGene00007174	1.38782		C01G12.6	WBGene00007246	1.37769		B0513.9	WBGene00007200	1.45314		B0403.4	WBGene00015168	1.46523				B0350.2d	WBGene00006780	0.790502		B0491.8b	WBGene00000529	0.748927		BE0003N10.1	WBGene00015266	0.782082		B0495.10c	WBGene00007044	0.69629
	B0462.2	WBGene00005580	1.40492		C01G5.9	WBGene00015311	1.25366		B0523.1	WBGene00002212	1.33248		B0414.3	WBGene00001856	1.43857				B0361.10	WBGene00015164	0.770553		B0513.4	WBGene00007196	0.788785		BE0003N10.3	WBGene00015268	0.75004		B0496.3b	WBGene00015212	0.769035
	C01B12.7	WBGene00015290	1.36646		C02A12.4	WBGene00003096	1.4585		B0524.2	WBGene00015241	1.30902		B0464.5a	WBGene00004980	1.31951				B0432.7	WBGene00015188	0.728845		B0513.6	WBGene00007198	0.801318		C01B4.9	WBGene00015273	0.769294		B0523.5	WBGene00001443	0.768146
	C01C10.4	WBGene00000526	1.40794		C02C6.2	WBGene00007260	1.24706		C01C10.1	WBGene00000523	1.39818		B0545.1b	WBGene00006599	1.31508				B0454.6	WBGene00015197	0.745305		B0563.6a	WBGene00015263	0.792375		C01G10.5	WBGene00007232	0.702232		C01B12.1	WBGene00005017	0.585469
	C01G10.7	WBGene00007234	1.40358		C02E7.7	WBGene00015340	1.70037		C02B8.1	WBGene00015320	1.3091		B0554.6	WBGene00015259	1.6294				B0495.4	WBGene00003730	0.739806		C01C10.1	WBGene00000523	0.809504		C01G6.1b	WBGene00000170	0.753276		C01B4.9	WBGene00015273	0.75619
	C02E7.10	WBGene00015342	1.34468		C02F4.1	WBGene00000419	1.42345		C03G5.7	WBGene00001448	1.3083		C01A2.6	WBGene00007218	1.3781				B0507.8	WBGene00015225	0.769991		C01C7.1	WBGene00000186	0.796766		C01H6.2	WBGene00007252	0.759213		C01G12.7	WBGene00007247	0.643634
	C02E7.4	WBGene00005247	1.48727		C03B1.15	WBGene00015383	1.51443		C04E12.11	WBGene00015440	1.39022		C01B10.6a	WBGene00015280	1.60832				B0511.7	WBGene00015233	0.711833		C01G8.1	WBGene00015312	0.778567		C02A12.6	WBGene00015318	0.752435		C01H6.1	WBGene00000637	0.782285
	C02F4.5	WBGene00007265	1.31447		C03B8.4	WBGene00003002	1.42851		C04E6.12	WBGene00015426	1.35039		C01C10.1	WBGene00000523	1.32184				B0523.5	WBGene00001443	0.801526		C01H6.1	WBGene00000637	0.805477		C02E7.1	WBGene00015338	0.657899		C02A12.4	WBGene00003096	0.767251
	C02F5.4	WBGene00015347	1.28832		C03C10.5	WBGene00007271	1.42702		C04F12.6	WBGene00007300	1.35324		C01C4.1	WBGene00003739	1.37781				B0524.4	WBGene00015243	0.748467		C02B10.1	WBGene00015326	0.774092		C02E7.2	WBGene00005246	0.733256		C02C2.3	WBGene00000845	0.757171
	C03A7.3	WBGene00005887	1.37287		C03D6.4	WBGene00003800	1.51057		C04F6.4	WBGene00006810	1.99301		C01G12.1	WBGene00007242	1.32308				C01B10.3	WBGene00015278	0.803026		C02E7.1	WBGene00015338	0.784987		C02E7.3	WBGene00005245	0.738771		C02F4.2	WBGene00006527	0.765667
	C03A7.5	WBGene00005929	1.31736		C03G6.15	WBGene00015400	1.54718		C04G6.6	WBGene00015456	1.26523		C01G6.4	WBGene00007226	1.3528				C01F6.2	WBGene00007222	0.715023		C02H6.1	WBGene00015361	0.677925		C02F4.2	WBGene00006527	0.784259		C02F4.5	WBGene00007265	0.75986
	C04E7.1	WBGene00015428	1.3174		C04E6.7	WBGene00015423	1.27189		C05C10.5	WBGene00007332	1.38252		C01G8.3	WBGene00000965	1.30595				C01G12.7	WBGene00007247	0.721138		C03C10.2	WBGene00007269	0.749435		C03B1.14	WBGene00015382	0.752347		C03A7.11	WBGene00015369	0.725004
	C04E7.2	WBGene00015429	1.32541		C05C10.4	WBGene00007331	1.51763		C05D11.9	WBGene00015486	1.33108		C02B8.3	WBGene00015322	1.4448				C01G6.1a	WBGene00000170	0.646877		C03C10.3	WBGene00004392	0.78278		C03G6.7	WBGene00005480	0.724724		C03A7.9	WBGene00015367	0.747236
	C04F12.9	WBGene00007303	1.36058		C05E4.9b	WBGene00001564	1.301		C05E4.9b	WBGene00001564	1.2672		C02F5.3	WBGene00015346	1.36117				C01H6.7	WBGene00007256	0.772286		C03D6.2	WBGene00007276	0.725959		C04E6.2	WBGene00015419	0.759994		C03G6.10	WBGene00015396	0.782262
	C04F5.1	WBGene00004795	1.61793		C05H8.2	WBGene00000518	1.42112		C05G5.3	WBGene00007349	1.2978		C02F5.5	WBGene00015348	1.31892				C02E7.1	WBGene00015338	0.716906		C03G6.18	WBGene00005646	0.705329		C04E7.3	WBGene00015430	0.691769		C04E6.4	WBGene00015421	0.720941
	C05C10.5	WBGene00007332	1.36769		C06A5.4	WBGene00015502	1.41545		C06A5.9	WBGene00004380	1.34041		C03C10.2	WBGene00007269	1.30702				C02F5.12	WBGene00015352	0.763872		C03G6.9	WBGene00005450	0.769835		C04F1.1	WBGene00015442	0.765684		C04F5.7	WBGene00015449	0.737961
	C05H8.1	WBGene00000518	1.29966		C06B3.3	WBGene00007362	1.36659		C06E4.5	WBGene00015534	1.27801		C03E10.6	WBGene00007283	1.35964				C02G6.1	WBGene00015359	0.76566		C04A11.4	WBGene00000074	0.744811		C05D11.10	WBGene00015487	0.776374		C05A9.2	WBGene00007317	0.770707
	C06B3.5	WBGene00007364	1.481		C06B8.2a	WBGene00007368	1.25748		C06E4.7	WBGene00015536	1.26912		C03G6.11	WBGene00005439	1.34363				C04A11.4	WBGene00000074	0.802731		C04B4.1	WBGene00007289	0.756628		C05D11.11b	WBGene00003214	0.764852		C05D11.11b	WBGene00003214	0.703043
	C06C3.4	WBGene00007375	1.61404		C06G3.5	WBGene00015551	1.30261		C06G3.5	WBGene00015551	1.29133		C03G6.17	WBGene00015402	2.01862				C04B4.1	WBGene00007289	0.763167		C04C11.1	WBGene00007295	0.794721		C06A1.6	WBGene00007356	0.751327		C05E11.6	WBGene00015495	0.702638
	C06H2.3	WBGene00007387	1.38716		C06G4.2c	WBGene00000542	1.27502		C07G1.3a	WBGene00003961	1.337		C04C11.2	WBGene00007296	1.31087				C04E6.9	WBGene00005094	0.747096		C04E6.2	WBGene00015419	0.77545		C06A12.5	WBGene00007358	0.771052		C05E7.2	WBGene00007344	0.768721
	C07G1.3b	WBGene00003961	1.29042		C07A9.7a	WBGene00007403	1.30141		C08E3.3	WBGene00015595	1.36867		C04F12.1	WBGene00007297	2.58635				C04F5.2	WBGene00015444	0.743942		C04F1.1	WBGene00015442	0.735813		C06A5.1	WBGene00015499	0.775614		C06A8.11	WBGene00043109	0.770454
	C07G1.4a	WBGene00006957	1.30049		C07G3.5	WBGene00006259	1.34887		C09C7.1	WBGene00006981	1.43766		C04F6.4	WBGene00006810	1.74802				C05C8.3	WBGene00001428	0.743133		C04G2.10	WBGene00007309	0.772484		C06B3.10	WBGene00006277	0.742307		C06A8.1a	WBGene00015512	0.672475
	C07G1.6	WBGene00015572	1.55121		C08G5.2	WBGene00015615	1.31343		C09D4.5	WBGene00004431	1.54806		C05C8.7	WBGene00015464	1.47136				C05D10.3	WBGene00015479	0.77701		C05C12.1	WBGene00007335	0.79271		C06B3.11	WBGene00005933	0.731538		C07F11.1	WBGene00006593	0.778554
	C07G1.7	WBGene00015573	1.58889		C09D1.1	WBGene00006820	1.31169		C09E7.7	WBGene00015641	1.26982		C05D11.7a	WBGene00015484	1.40135				C05E11.6	WBGene00015495	0.702688		C05D11.8	WBGene00015485	0.785728		C06C3.8	WBGene00007378	0.753093		C07G3.3	WBGene00006258	0.752629
	C08B11.4	WBGene00003813	1.36319		C09F5.1	WBGene00015647	1.32707		C09F12.1	WBGene00000522	1.56239		C05D9.5	WBGene00002062	1.60176				C05E4.12	WBGene00015491	0.775356		C06H5.1	WBGene00007392	0.797494		C06E4.3	WBGene00015532	0.752919		C08B11.6	WBGene00007434	0.768086
	C08H9.2	WBGene00007463	1.30321		C09G12.3	WBGene00015653	1.34554		C10H11.7	WBGene00015696	1.28193		C06A8.9	WBGene00001615	1.31401				C06B3.6	WBGene00007365	0.777034		C07E3.5	WBGene00007416	0.754085		C06G1.5	WBGene00015548	0.75965		C08F11.10	WBGene00007457	0.750555
	C09G12.3	WBGene00015653	1.33301		C10C5.1	WBGene00007505	1.53323		C13D9.7	WBGene00003573	1.27981		C06B3.6	WBGene00007365	1.60655				C06B8.4	WBGene00007370	0.787444		C08B6.8	WBGene00007429	0.78615		C06G4.2c	WBGene00000542	0.76102		C08F11.8	WBGene00007455	0.67139
	C10A4.4	WBGene00015665	1.31894		C10E2.6	WBGene00015676	1.29632		C13F10.7	WBGene00015746	1.52365		C06C6.5a	WBGene00003640	2.89223				C06E1.4	WBGene00001612	0.8021		C08C3.2	WBGene00015590	0.795242		C07A9.6b	WBGene00007402	0.782121		C09B7.1a	WBGene00004780	0.749369
	C10C6.2	WBGene00007006	1.47627		C10H11.4	WBGene00015693	1.25081		C14B9.2	WBGene00015752	1.30769		C06G4.2c	WBGene00000542	1.42425				C06G3.1	WBGene00003695	0.777721		C08G5.1	WBGene00015614	0.806411		C08E3.2	WBGene00015594	0.742359		C09F5.3	WBGene00015649	0.520152
	C10G6.1	WBGene00015680	1.61635		C11D2.1	WBGene00015699	1.31931		C15A11.1	WBGene00000612	1.3898		C08E3.3	WBGene00015595	1.32648				C06G3.11	WBGene00006572	0.790338		C09F5.3	WBGene00015649	0.694566		C08F11.4	WBGene00005684	0.768637		C09G5.4	WBGene00000616	0.768843
	C11E4.7	WBGene00007521	1.41157		C13F10.5	WBGene00015744	1.34909		C15A7.2	WBGene00007595	1.32529		C08E3.5	WBGene00015597	1.33791				C06G8.4	WBGene00005085	0.793759		C09G4.5a	WBGene00003224	0.754432		C08H9.14	WBGene00007473	0.75007		C09G5.5	WBGene00000656	0.691947
	C11H1.2	WBGene00007528	1.31161		C13G3.3a	WBGene00007554	1.45092		C15C8.3	WBGene00007605	1.45822		C08E3.6	WBGene00015598	1.32055				C07A12.4a	WBGene00003963	0.775734		C09G5.4	WBGene00000616	0.763794		C08H9.7	WBGene00007467	0.737655		C09H5.5	WBGene00006191	0.748545
	C11H1.4	WBGene00004191	1.40175		C14B1.5	WBGene00007576	1.25999		C16A3.4	WBGene00015809	1.28351		C09E7.3	WBGene00003859	1.60613				C07A4.2	WBGene00007397	0.718405		C09G5.5	WBGene00000656	0.802315		C09B8.3	WBGene00015622	0.78444		C10H11.4	WBGene00015693	0.711945
	C12D12.2b	WBGene00001620	1.2887		C14C6.2	WBGene00015756	1.76093		C16B8.1	WBGene00003007	1.2851		C09F12.1	WBGene00000522	2.6833				C07A9.7a	WBGene00007403	0.707645		C09G5.7	WBGene00007489	0.808379		C09G4.2b	WBGene00015650	0.724425		C10H11.7	WBGene00015696	0.779556
	C13A2.3	WBGene00015720	1.34226		C14C6.5	WBGene00015759	1.292		C16B8.4	WBGene00015824	1.63493		C09G9.5	WBGene00007495	1.29815				C09B8.8	WBGene00015625	0.754069		C10A4.3	WBGene00015664	0.810701		C09H5.9	WBGene00006179	0.728174		C11G6.2	WBGene00007523	0.669253
	C14A6.8	WBGene00007572	1.33497		C14E2.5	WBGene00015774	1.29583		C17A2.5	WBGene00015873	1.30735		C12D12.1a	WBGene00015713	1.38358				C10E2.5	WBGene00015675	0.798142		C10F3.1	WBGene00015677	0.788769		C10A4.3	WBGene00015664	0.733687		C12C8.2	WBGene00007533	0.685279
	C14E2.1	WBGene00015770	1.39281		C15A11.1	WBGene00000612	1.35732		C17C3.1d	WBGene00015887	1.28228		C12D5.4	WBGene00015707	1.69853				C10G8.6	WBGene00000455	0.719923		C10F3.2	WBGene00000979	0.79473		C10H11.5	WBGene00015694	0.782479		C12D8.8	WBGene00000721	0.536136
	C14E2.3	WBGene00015772	1.31179		C15A11.3	WBGene00004944	1.27561		C17F4.3	WBGene00015911	1.32354		C12D8.1b	WBGene00007534	1.42311				C10H11.7	WBGene00015696	0.779877		C10G8.4	WBGene00015683	0.706668		C12D8.10c	WBGene00000102	0.565175		C14B9.6c	WBGene00001565	0.779695
	C15F1.2	WBGene00015795	1.39485		C15B12.6	WBGene00015787	1.40787		C17G10.6	WBGene00015918	1.31531		C13B9.1	WBGene00015732	1.39987				C14B1.6	WBGene00007577	0.783079		C11D2.6a	WBGene00003557	0.802969		C14A11.3a	WBGene00006496	0.634553		C14E2.3	WBGene00015772	0.777976
	C16A11.7	WBGene00015820	1.31791		C15C8.3	WBGene00007605	10.294		C17H12.8	WBGene00015933	2.54574		C13D9.8	WBGene00003574	1.66675				C14B1.9	WBGene00007580	0.758127		C11G6.2	WBGene00007523	0.791538		C14A11.6	WBGene00015751	0.778199		C14F11.4	WBGene00015780	0.741227
	C16A3.5	WBGene00015810	1.34573		C15F1.7	WBGene00004930	1.29389		C18C4.2	WBGene00000477	1.2655		C14A6.6	WBGene00007570	1.44467				C14B9.10	WBGene00015755	0.680208		C13F10.1b	WBGene00015741	0.768697		C14A4.5	WBGene00000798	0.78476		C14H10.3	WBGene00007593	0.696613
	C16C10.3	WBGene00007624	1.40113		C16B8.3	WBGene00015823	1.34806		C18H7.2a	WBGene00002140	1.37457		C14E2.4	WBGene00015773	1.3372				C15B12.3	WBGene00015785	0.755322		C13F10.7	WBGene00015746	0.810636		C15C6.4	WBGene00007603	0.766979		C15A7.1	WBGene00007594	0.768116
	C16C8.12	WBGene00015850	1.37272		C16C2.2a	WBGene00001145	1.28159		C23G10.6	WBGene00016013	1.48644		C15A11.7	WBGene00007599	1.30931				C15F1.7	WBGene00004930	0.757602		C14C11.5	WBGene00006008	0.746622		C15C7.1	WBGene00015789	0.749896		C15B12.7b	WBGene00000393	0.772323
	C16D6.3	WBGene00007636	1.43721		C16C8.13	WBGene00015851	1.30653		C23G10.7b	WBGene00016014	1.2941		C15F1.5	WBGene00015796	1.3204				C15H9.9	WBGene00015803	0.798121		C14C6.4	WBGene00015758	0.78412		C16C8.16	WBGene00015853	0.735235		C15C8.6	WBGene00007608	0.756225
	C16H3.3	WBGene00015868	1.29264		C17H12.13	WBGene00015938	1.42957		C24A8.1	WBGene00016037	1.32544		C15F1.6	WBGene00000198	1.37562				C16C10.1	WBGene00007622	0.68954		C14F11.7	WBGene00015782	0.807648		C17A2.7	WBGene00015875	0.704557		C15H11.9	WBGene00007617	0.727179
	C17A2.6	WBGene00015874	1.46345		C17H12.6	WBGene00015932	1.30815		C24F3.6	WBGene00000698	1.4578		C16A11.1	WBGene00001673	1.48677				C17C3.12b	WBGene00015894	0.57582		C14H10.3	WBGene00007593	0.75744		C17C3.12b	WBGene00015894	0.536783		C16C2.1	WBGene00000430	0.756781
	C17A2.8	WBGene00003662	1.3771		C18A3.4a	WBGene00015942	1.28038		C24H11.7	WBGene00007703	1.29329		C16B8.3	WBGene00015823	1.3444				C17C3.5	WBGene00015890	0.741995		C16C4.11	WBGene00015835	0.789719		C17C3.12c	WBGene00015894	0.782756		C17B7.5	WBGene00015879	0.70872
	C17H1.2	WBGene00007655	1.33014		C18B2.5a	WBGene00015956	1.43535		C25A1.8	WBGene00007709	1.41832		C16B8.4	WBGene00015824	1.46873				C17E4.1	WBGene00007641	0.729139		C16C4.12	WBGene00015836	0.784083		C17G1.2	WBGene00007649	0.702905		C17C3.12a	WBGene00015894	0.744747
	C18A3.4b	WBGene00015942	1.43945		C18D1.2	WBGene00007669	1.2889		C25E10.12	WBGene00016101	1.28971		C16C10.4	WBGene00007625	1.31944				C17E7.11	WBGene00006260	0.700219		C16C8.16	WBGene00015853	0.785767		C17H12.3	WBGene00015929	0.758213		C17C3.12b	WBGene00015894	0.522389
	C18B2.3	WBGene00015954	1.42307		C18E9.7	WBGene00007687	1.3645		C25E10.4	WBGene00016094	1.32836		C16D9.9	WBGene00015864	1.32337				C17G10.2	WBGene00015916	0.631105		C16D9.5	WBGene00015860	0.786003		C17H12.4	WBGene00015930	0.742053		C17G10.3	WBGene00015917	0.727649
	C18C4.7	WBGene00015968	1.29653		C18E9.9	WBGene00007689	1.31388		C25G4.7	WBGene00007734	1.37749		C17C3.1d	WBGene00015887	1.8558				C17G10.4a	WBGene00000383	0.762484		C17A2.1	WBGene00015869	0.725496		C18A3.8	WBGene00001958	0.734591		C18A3.6a	WBGene00004267	0.717515
	C18D4.6b	WBGene00007675	1.31661		C18F10.9	WBGene00015979	1.27045		C25G6.2	WBGene00006635	1.37171		C17F3.3	WBGene00015908	1.41419				C17G10.5	WBGene00003097	0.676803		C17A2.4	WBGene00015872	0.76733		C18D1.2	WBGene00007669	0.782208		C18B2.1	WBGene00015952	0.570183
	C23G10.2b	WBGene00016011	1.2948		C18G1.2	WBGene00015981	1.36172		C28F5.4	WBGene00016185	1.29119		C17F4.7	WBGene00015913	1.71217				C17H12.10	WBGene00015935	0.799094		C17C3.12b	WBGene00015894	0.588365		C18D11.1	WBGene00007679	0.720285		C18E9.8	WBGene00007688	0.689879
	C23G10.7b	WBGene00016014	1.31253		C18H7.2a	WBGene00002140	1.74838		C28H8.7	WBGene00016198	1.4981		C18B2.4	WBGene00015955	1.36573				C17H12.13	WBGene00015938	0.714584		C17E4.10	WBGene00007647	0.78291		C18H7.5	WBGene00015995	0.750783		C18G1.1	WBGene00015980	0.775826
	C23H3.9a	WBGene00016022	1.30489		C23G10.6	WBGene00016013	1.29562		C28H8.8	WBGene00016199	1.28571		C18D11.2	WBGene00007680	3.53089				C17H12.3	WBGene00015929	0.748872		C17F4.5	WBGene00015912	0.808402		C18H7.6	WBGene00015996	0.76757		C18H7.5	WBGene00015995	0.668498
	C24H12.10	WBGene00016079	1.30489		C23H4.1	WBGene00000277	1.48344		C30A5.7a	WBGene00006818	1.29003		C18E9.7	WBGene00007687	1.40432				C18H7.6	WBGene00015996	0.728873		C17H11.3	WBGene00015923	0.764665		C23H5.8b	WBGene00016027	0.675196		C23F12.2	WBGene00016007	0.756997
	C24H12.7	WBGene00016076	1.32106		C24B9.9	WBGene00016052	1.58182		C30B5.6	WBGene00016247	1.2875		C18H7.2b	WBGene00002140	1.69209				C23H4.1	WBGene00000277	0.720014		C18A11.6	WBGene00015951	0.779306		C24A11.1	WBGene00016040	0.727917		C24A11.6	WBGene00016043	0.776385
	C25A1.3	WBGene00006447	1.37058		C24H11.8	WBGene00006690	1.24877		C32B5.5	WBGene00016298	1.26759		C24H12.7	WBGene00016076	1.35975				C23H5.8b	WBGene00016027	0.739679		C18B10.7	WBGene00006231	0.77522		C24H12.11	WBGene00016080	0.76402		C24B9.3	WBGene00016048	0.772798
	C25A1.8	WBGene00007709	1.57741		C25A11.4c	WBGene00000100	1.28086		C32H11.9	WBGene00007872	1.67365		C25A1.8	WBGene00007709	1.31668				C24B9.10	WBGene00005213	0.782491		C18C4.1	WBGene00015964	0.797058		C25A1.15	WBGene00007713	0.74457		C24F3.6	WBGene00000698	0.416132
	C26C6.5b	WBGene00000938	1.4636		C25B8.4	WBGene00016088	1.27155		C33C12.5	WBGene00016337	1.27498		C25E10.12	WBGene00016101	1.38801				C24G6.7	WBGene00001710	0.795481		C18E3.8	WBGene00001985	0.721809		C25F6.1	WBGene00016102	0.684857		C24H11.3	WBGene00006557	0.578165
	C26C6.6	WBGene00007740	1.31004		C25D7.2	WBGene00007715	1.63083		C33D3.3	WBGene00007894	1.40814		C25E10.8	WBGene00016097	1.38838				C25A8.4	WBGene00016084	0.779936		C18G1.7	WBGene00015985	0.789345		C25F9.9	WBGene00007728	0.780713		C25A11.2	WBGene00016087	0.657909
	C26C6.7	WBGene00007741	1.38668		C26B9.1	WBGene00016131	1.34855		C33E10.8	WBGene00016349	1.56635		C26B9.1	WBGene00016131	1.32957				C25G4.3	WBGene00007731	0.793139		C24A11.6	WBGene00016043	0.780809		C25H3.8	WBGene00016117	0.744067		C25H3.9a	WBGene00016118	0.674052
	C26F1.4	WBGene00004499	1.30222		C27D8.1	WBGene00007777	1.34065		C34D1.3	WBGene00003850	1.28619		C26F1.5	WBGene00001719	1.89068				C26B2.8	WBGene00016130	0.70615		C24B9.1	WBGene00006099	0.791342		C27A2.2b	WBGene00004434	0.632998		C26C6.7	WBGene00007741	0.776736
	C27A12.3	WBGene00006492	1.50029		C28C12.5	WBGene00004993	1.81899		C34E10.5	WBGene00016408	1.35621		C27F2.7	WBGene00016169	1.35922				C26C6.4	WBGene00007739	0.783581		C24G6.3	WBGene00016060	0.779971		C27D6.8	WBGene00005068	0.736609		C26G2.1	WBGene00007750	0.759278
	C28C12.13	WBGene00005670	1.39784		C28H8.2	WBGene00016193	1.31433		C35C5.5	WBGene00002975	1.43214		C28A5.5	WBGene00007790	1.57803				C26F1.2	WBGene00016147	0.722845		C24H11.3	WBGene00006557	0.762352		C28D4.2	WBGene00000509	0.724818		C27A7.3	WBGene00007755	0.7127
	C28G1.2	WBGene00016187	1.31444		C28H8.7	WBGene00016198	1.42044		C37A2.8b	WBGene00016494	1.41328		C28H8.9a	WBGene00016200	1.41599				C28C12.4	WBGene00016180	0.74219		C25A11.2	WBGene00016087	0.748241		C28D4.3	WBGene00001607	0.733691		C27H6.4b	WBGene00007786	0.545003
	C28H8.12	WBGene00001018	1.41348		C29E4.2	WBGene00016202	1.87773		C43E11.3a	WBGene00016603	1.32129		C29E4.9	WBGene00016206	1.4717				C28D4.2	WBGene00000509	0.696695		C25A11.4b	WBGene00000100	0.796194		C29H12.2	WBGene00016235	0.741493		C28C12.1	WBGene00016177	0.771312
	C29E4.1	WBGene00000665	1.49059		C29E4.7	WBGene00016204	1.63453		C43G2.2	WBGene00016611	1.3018		C29E6.1	WBGene00002827	1.59271				C29A12.4	WBGene00007799	0.786602		C25B8.1b	WBGene00002233	0.669137		C30E1.2	WBGene00016251	0.710455		C29E4.11	WBGene00016208	0.741721
	C29E4.8	WBGene00016205	1.51476		C29G2.5	WBGene00016233	1.37523		C43G2.3	WBGene00016612	1.3586		C29F3.7	WBGene00007807	1.71594				C29A12.6	WBGene00007800	0.751208		C25F9.8	WBGene00007727	0.751194		C33G8.4	WBGene00016362	0.779806		C29F3.5	WBGene00007806	0.738383
	C29F3.2	WBGene00006954	1.4194		C31B8.13	WBGene00005453	1.36482		C44H9.8	WBGene00008103	1.35839		C29F9.3c	WBGene00016218	1.30135				C29F4.1	WBGene00000699	0.768132		C26F1.3	WBGene00016148	0.804065		C33H5.12c	WBGene00004703	0.724967		C29F4.1	WBGene00000699	0.600755
	C29H12.1	WBGene00004680	1.29361		C31C9.2	WBGene00007836	1.27519		C45G3.2b	WBGene00006407	1.39329		C30E1.6	WBGene00016255	1.30381				C29F7.4	WBGene00001435	0.790598		C27C12.1	WBGene00007771	0.754419		C34B2.8	WBGene00016393	0.7252		C29F9.13	WBGene00016227	0.693389
	C30A5.4	WBGene00016239	1.29127		C31H5.1	WBGene00007854	1.34367		C45G9.2	WBGene00016674	1.32478		C30E1.7	WBGene00016256	1.44056				C29F9.1	WBGene00016216	0.706965		C27H5.1	WBGene00003966	0.720617		C34E7.4	WBGene00007934	0.742876		C29H12.3a	WBGene00004346	0.760711
	C30B5.6	WBGene00016247	1.59769		C32A3.1a	WBGene00004765	1.5227		C45H4.12	WBGene00006117	1.3145		C30F12.2	WBGene00016261	1.40842				C30B5.4	WBGene00016245	0.804752		C27H5.6	WBGene00016175	0.776442		C34H4.4	WBGene00000681	0.778567		C31H2.1b	WBGene00016292	0.690916
	C30G12.1	WBGene00016273	1.34434		C32D5.9	WBGene00002980	1.37724		C45H4.9	WBGene00016691	1.44279		C31A11.3	WBGene00007831	1.33785				C30E1.2	WBGene00016251	0.620413		C27H6.4b	WBGene00007786	0.759118		C35A11.3	WBGene00016430	0.705833		C32B5.16	WBGene00016309	0.733535
	C30G4.5	WBGene00016270	1.3361		C32E12.1	WBGene00016327	1.28653		C46A5.4	WBGene00016700	1.36336		C31E10.7	WBGene00007848	1.32772				C30E1.4	WBGene00016253	0.724742		C28D4.2	WBGene00000509	0.745249		C35B8.2	WBGene00006887	0.784661		C32F10.6	WBGene00003601	0.769106
	C30H6.2	WBGene00006487	1.34136		C33D3.5	WBGene00007896	1.25338		C47A10.8	WBGene00005909	1.5164		C32B5.3	WBGene00016296	1.39519				C30F12.6	WBGene00016265	0.789923		C28F5.3	WBGene00043158	0.726718		C35C5.4	WBGene00003239	0.773357		C32H11.6	WBGene00007869	0.638535
	C30H6.4	WBGene00007822	1.35809		C34B2.3	WBGene00016388	1.3658		C47B2.3b	WBGene00006529	1.40515		C32D5.9	WBGene00002980	1.5072				C30F8.4b	WBGene00002213	0.634037		C29F9.12	WBGene00016226	0.78106		C35D10.3	WBGene00016441	0.6921		C33C12.1	WBGene00016334	0.659772
	C31E10.5	WBGene00007846	1.33623		C34F11.6	WBGene00003442	1.66175		C47D12.2	WBGene00008136	1.27453		C32H11.7	WBGene00007870	1.30362				C32D5.9	WBGene00002980	0.735729		C29H12.2	WBGene00016235	0.737456		C37A5.4	WBGene00007990	0.722314		C33C12.9	WBGene00016341	0.71192
	C31H1.6b	WBGene00016289	1.34615		C34F6.10	WBGene00007944	1.27032		C48B4.1	WBGene00008167	1.34197		C32H11.9	WBGene00007872	3.44775				C32E8.3	WBGene00016321	0.732675		C30B5.1	WBGene00016243	0.810778		C38C3.2	WBGene00005690	0.769371		C33D12.3	WBGene00006679	0.733905
	C32B5.6	WBGene00016299	1.34201		C35E7.9	WBGene00016461	1.25639		C48B4.10	WBGene00008173	1.42147		C33A11.4	WBGene00006462	1.44183				C32F10.8	WBGene00016333	0.700706		C30B5.4	WBGene00016245	0.756318		C39E9.1	WBGene00008026	0.772415		C33F10.8	WBGene00016356	0.61662
	C32E8.6a	WBGene00016324	1.35236		C36B7.3	WBGene00016466	1.35566		C48D5.2b	WBGene00004213	1.2885		C33D9.5	WBGene00007899	1.30261				C33C12.5	WBGene00016337	0.776105		C30B5.5	WBGene00016246	0.772022		C40A11.3	WBGene00016546	0.745714		C34E10.3	WBGene00001660	0.782836
	C33A12.15	WBGene00007888	1.34527		C36C5.15	WBGene00016484	1.27867		C50B8.1	WBGene00008224	1.26836		C33H5.16	WBGene00016382	1.31809				C33G8.6	WBGene00003632	0.783037		C30H6.10	WBGene00007827	0.695		C40A11.8	WBGene00016551	0.747677		C34F11.4	WBGene00003443	0.585961
	C33D3.3	WBGene00007894	1.29557		C39E6.2	WBGene00016537	1.5201		C50C3.9	WBGene00006772	1.39035		C34B2.3	WBGene00016388	1.63945				C34B2.8	WBGene00016393	0.72715		C31B8.6	WBGene00006111	0.756084		C41C4.7b	WBGene00008052	0.59042		C34F11.6	WBGene00003442	0.517129
	C33E10.1	WBGene00016345	1.44526		C39E9.10	WBGene00008033	1.35599		C50F2.6a	WBGene00001430	1.44173		C34D10.1	WBGene00016406	1.29879				C34B4.1	WBGene00003143	0.797279		C31H2.4	WBGene00016294	0.789811		C42C1.5	WBGene00016583	0.738176		C34F6.2	WBGene00000751	0.687776
	C33F10.10	WBGene00043172	1.28759		C40H1.5	WBGene00008040	1.77217		C50F2.7	WBGene00016840	1.27655		C35E7.5a	WBGene00016457	1.46685				C34B7.4	WBGene00007914	0.763385		C32H11.3	WBGene00007866	0.806733		C44B12.4	WBGene00005904	0.754034		C34F6.3	WBGene00000752	0.724483
	C33F10.11	WBGene00016357	1.36634		C41D11.6	WBGene00016565	1.38589		C50F4.1	WBGene00008229	1.39504		C36A4.9	WBGene00007969	1.45196				C34E10.10	WBGene00016411	0.733953		C33B4.2	WBGene00007891	0.757239		C44E4.1b	WBGene00016650	0.781476		C35A5.3	WBGene00007947	0.549016
	C33F10.2	WBGene00016352	1.47735		C42C1.6	WBGene00016584	1.2721		C51E3.7b	WBGene00001172	1.47235		C36E8.1	WBGene00007980	1.6617				C34E11.3	WBGene00044079	0.795658		C33H5.18b	WBGene00016384	0.788297		C44H4.1	WBGene00008093	0.684208		C36B1.9	WBGene00007976	0.776193
	C33H5.19	WBGene00016385	1.36841		C42D8.5	WBGene00000039	1.32447		C52E2.8	WBGene00016887	1.50991		C37A2.8b	WBGene00016494	1.33517				C34E7.4	WBGene00007934	0.704715		C34B2.8	WBGene00016393	0.804495		C46E10.3	WBGene00016709	0.717641		C36B7.4	WBGene00016467	0.726934
	C34D1.2	WBGene00007930	1.3273		C43D7.5	WBGene00008068	1.3614		C53D5.4	WBGene00016905	1.56977		C38C6.2	WBGene00000225	1.44527				C34F6.10	WBGene00007944	0.798418		C34E10.7	WBGene00000561	0.802364		C47A10.3	WBGene00005489	0.76385		C36B7.5a	WBGene00016468	0.780001
	C34G6.6b	WBGene00016422	1.28824		C43H6.2	WBGene00016614	1.25724		C54F6.3	WBGene00016921	1.49837		C38D4.8	WBGene00000193	1.41575				C35C5.9	WBGene00007958	0.76721		C34F11.9a	WBGene00001101	0.68447		C48E7.8	WBGene00016753	0.773208		C36C5.5	WBGene00016474	0.783064
	C35C5.3b	WBGene00007955	1.53485		C43H6.7	WBGene00016620	1.33804		C56C10.7a	WBGene00016964	1.2777		C38D9.1	WBGene00008009	1.39531				C35D10.15	WBGene00016451	0.707022		C35B8.1	WBGene00000748	0.721663		C49F5.8	WBGene00008212	0.765034		C36F7.1	WBGene00007984	0.55606
	C35D10.6	WBGene00016443	1.29815		C44B7.6	WBGene00016628	1.28601		D1037.4	WBGene00004272	1.46273		C39B10.1	WBGene00008021	1.30318				C36A4.2	WBGene00007964	0.787213		C35D10.3	WBGene00016441	0.766053		C49H3.10	WBGene00002080	0.60909		C37C3.7	WBGene00016499	0.737926
	C35D10.7a	WBGene00016444	1.29789		C44C10.1	WBGene00000753	1.29243		D1043.1	WBGene00008361	1.28043		C39B10.2	WBGene00008022	1.30065				C36C5.11	WBGene00016480	0.707321		C36F7.1	WBGene00007984	0.748718		C50C3.12	WBGene00016804	0.775971		C38C5.1	WBGene00016518	0.762017
	C35E7.10a	WBGene00016462	1.36824		C44C3.2	WBGene00005876	1.54678		D1086.3	WBGene00008390	1.32736		C39B5.12	WBGene00005142	2.4946				C36F7.1	WBGene00007984	0.67649		C37A5.7	WBGene00007991	0.814644		C50H11.5	WBGene00016853	0.782791		C38C6.5	WBGene00007998	0.783185
	C35E7.10b	WBGene00016462	1.31069		C44C8.6a	WBGene00007007	1.49648		D2013.9	WBGene00008405	1.28713		C39B5.6	WBGene00016524	1.39287				C37A2.8b	WBGene00016494	0.797154		C37C3.6b	WBGene00016498	0.747361		C50H2.4	WBGene00008240	0.641826		C39D10.8c	WBGene00016535	0.762435
	C36B7.1	WBGene00016464	1.29782		C44H9.5	WBGene00008100	1.48233		D2085.4	WBGene00008429	1.319		C41D11.3	WBGene00016562	1.30063				C37E2.2	WBGene00007994	0.771162		C37H5.9c	WBGene00003528	0.752089		C51E3.4	WBGene00008250	0.625232		C39E6.1	WBGene00003056	0.782761
	C36C5.3	WBGene00016472	1.29868		C45B2.6	WBGene00016661	1.64257		D2089.4a	WBGene00004207	1.33112		C43H6.7	WBGene00016620	1.38758				C39E6.2	WBGene00016537	0.749077		C38C3.5c	WBGene00006794	0.79209		C51E3.6	WBGene00008252	0.768455		C39E9.2	WBGene00008027	0.771362
	C37C3.12	WBGene00016504	1.37643		C45G7.4	WBGene00016671	1.33071		D2096.9	WBGene00017076	1.26734		C44H4.3	WBGene00006366	1.29618				C40A11.8	WBGene00016551	0.743419		C39B5.1	WBGene00016519	0.794918		C52A11.4	WBGene00003404	0.732881		C39E9.9	WBGene00000706	0.563381
	C37E2.3	WBGene00007995	1.29621		C45G9.6b	WBGene00016677	1.62716		DH11.5	WBGene00008438	1.29099		C44H9.6	WBGene00008101	1.46443				C40H5.1	WBGene00043187	0.745478		C39D10.8a	WBGene00016535	0.772391		C52D10.12	WBGene00016879	0.778672		C39H7.1	WBGene00016541	0.783429
	C38C6.5	WBGene00007998	1.45601		C46F2.1	WBGene00016714	1.30028		E01F3.1a	WBGene00008443	1.61155		C45B2.1	WBGene00016658	1.34892				C41C4.5	WBGene00006832	0.642257		C39H7.7	WBGene00005091	0.773384		C52E12.4	WBGene00016889	0.744846		C39H7.5	WBGene00016543	0.769936
	C39B5.10	WBGene00016528	1.38383		C46H11.2	WBGene00016728	1.25358		E02H4.2	WBGene00008460	1.37371		C45E1.4	WBGene00016663	1.36632				C41D7.1	WBGene00016560	0.713776		C40A11.9	WBGene00016552	0.791426		C52E12.6	WBGene00016890	0.775084		C39H7.6	WBGene00005090	0.739629
	C42D4.5	WBGene00006069	1.47642		C47E12.6b	WBGene00008150	1.2989		E04F6.9	WBGene00017128	1.30209		C45G7.2	WBGene00016669	3.15299				C42D4.1	WBGene00016594	0.77939		C43E11.1	WBGene00016601	0.797138		C52E4.1	WBGene00000781	0.707821		C40H1.2	WBGene00008038	0.676952
	C43E11.10	WBGene00000382	1.36086		C48E7.4	WBGene00043198	1.29168		EEED8.15	WBGene00017143	1.37713		C45G7.3	WBGene00016670	3.20773				C42D8.8a	WBGene00000149	0.748314		C44B12.1	WBGene00016636	0.77106		C53B4.5	WBGene00000693	0.764741		C43F9.7	WBGene00008075	0.765628
	C43E11.2b	WBGene00016602	1.29355		C49A9.5	WBGene00016759	1.65872		F01D4.5b	WBGene00008488	1.37517		C45G9.2	WBGene00016674	1.38711				C43H6.7	WBGene00016620	0.711768		C44C10.3	WBGene00008084	0.766532		C54D10.3	WBGene00008298	0.702196		C44F1.2	WBGene00008092	0.668595
	C44B7.3	WBGene00016625	1.33375		C49F5.6	WBGene00008210	1.68613		F01F1.3	WBGene00017160	1.31281		C46C2.4	WBGene00008112	2.75581				C44B7.9	WBGene00004059	0.774333		C44C10.9	WBGene00008089	0.774545		C55B7.4a	WBGene00016943	0.469564		C45H4.14b	WBGene00016695	0.766728
	C44C11.1b	WBGene00004310	1.31118		C49G7.3	WBGene00016781	1.2457		F01G4.5	WBGene00008504	1.32806		C46E10.8	WBGene00016712	1.42548				C44F1.2	WBGene00008092	0.680084		C45H4.12	WBGene00006117	0.789167		D1014.5	WBGene00017018	0.752312		C47A10.6	WBGene00008128	0.680853
	C44C8.1	WBGene00016646	1.58842		C50B6.7	WBGene00008220	1.85711		F02D10.3	WBGene00008524	1.31526		C47A10.8	WBGene00005909	1.3101				C44H9.5	WBGene00008100	0.667515		C46E10.1	WBGene00016707	0.768089		D1022.5	WBGene00017024	0.752128		C47D12.4	WBGene00008138	0.65062
	C44E12.1	WBGene00016657	1.56851		C50F7.5	WBGene00016845	2.29179		F02H6.2	WBGene00008535	1.29857		C47A4.3	WBGene00008124	1.35928				C45G7.4	WBGene00016671	0.792984		C47A10.6	WBGene00008128	0.782914		D1044.2c	WBGene00017028	0.752905		C48B4.9	WBGene00008172	0.733998
	C45E5.6a	WBGene00003636	1.56163		C52B9.7b	WBGene00003907	1.28426		F07B7.14	WBGene00017192	1.40376		C47B2.6	WBGene00008132	1.62396				C45G9.13	WBGene00016684	0.768753		C47B2.1	WBGene00008130	0.771852		D1054.6	WBGene00008373	0.643294		C49G7.4	WBGene00016782	0.774874
	C46G7.4c	WBGene00004112	1.30101		C52E2.8	WBGene00016887	1.71685		F07B7.4	WBGene00001926	1.32666		C47C12.3	WBGene00004335	1.32774				C45H4.3	WBGene00016687	0.803341		C49D10.5	WBGene00016774	0.801466		D2092.6	WBGene00017067	0.675521		C50C10.4	WBGene00005694	0.767144
	C46H3.2	WBGene00016725	1.30848		C52E4.1	WBGene00000781	5.32585		F07D3.3	WBGene00008556	1.50992		C48B4.1	WBGene00008167	1.58234				C46F11.5b	WBGene00008120	0.705495		C49G7.7	WBGene00016785	0.769413		D2096.5	WBGene00017072	0.783938		C50H11.13	WBGene00016858	0.753096
	C47A4.5	WBGene00008125	1.50802		C53B7.3	WBGene00016894	1.34981		F08F3.1	WBGene00017260	1.51085		C49A9.5	WBGene00016759	1.793				C47A10.3	WBGene00005489	0.739647		C49H3.10	WBGene00002080	0.717938		DY3.4b	WBGene00006618	0.752599		C50H11.7	WBGene00005400	0.624729
	C48B4.2	WBGene00004401	1.30232		C53D5.4	WBGene00016905	1.79626		F08G12.1	WBGene00008585	1.34791		C49C3.4	WBGene00008194	1.37915				C47D12.4	WBGene00008138	0.749118		C49H3.5b	WBGene00003827	0.731995		E03H12.5	WBGene00017112	0.746429		C50H2.4	WBGene00008240	0.637284
	C49A1.5	WBGene00008187	1.29311		C54C6.5	WBGene00008287	1.2606		F08G2.4	WBGene00008576	1.38739		C49C3.9	WBGene00008199	1.70075				C47E12.6a	WBGene00008150	0.792063		C50F2.4	WBGene00016838	0.735588		E04A4.1	WBGene00017116	0.765952		C51E3.4	WBGene00008250	0.774889
	C49D10.1	WBGene00016771	1.31381		C54D2.5a	WBGene00000367	1.35537		F09B12.3	WBGene00008607	1.51536		C49D10.11	WBGene00016779	1.37929				C48E7.3	WBGene00003059	0.71362		C50H11.3	WBGene00016851	0.777607		E04A4.6	WBGene00017120	0.732203		C52E2.1	WBGene00016880	0.647593
	C50B6.11	WBGene00008223	1.32305		C54G4.7	WBGene00008317	1.26717		F09E5.16	WBGene00017292	1.35622		C49G7.10	WBGene00016788	1.37284				C49A1.1	WBGene00008184	0.672429		C50H11.5	WBGene00016853	0.731865		E04F6.14	WBGene00005134	0.780819		C53A5.11	WBGene00008269	0.740638
	C50E10.5	WBGene00016828	1.3048		C55A1.6	WBGene00008323	1.28179		F11C7.3b	WBGene00006886	1.27147		C50A2.4	WBGene00016798	1.41258				C49A9.7	WBGene00016761	0.797784		C50H2.1	WBGene00008239	0.814194		EEED8.8	WBGene00003583	0.779901		C53B4.5	WBGene00000693	0.720935
	C50F7.4	WBGene00016844	1.41236		C55F2.1b	WBGene00016957	1.47883		F12F3.1	WBGene00001374	1.29706		C50E10.7	WBGene00016830	1.37923				C49H3.10	WBGene00002080	0.618799		C51E3.6	WBGene00008252	0.701215		F01F1.10a	WBGene00017164	0.683755		C54D10.3	WBGene00008298	0.771888
	C51E3.1	WBGene00008247	1.32305		C56E6.3	WBGene00016971	1.49442		F13A2.6	WBGene00017415	1.29828		C50F4.7	WBGene00001911	1.3448				C50D2.3	WBGene00016807	0.740439		C51F7.1	WBGene00001493	0.758601		F01F1.13	WBGene00017167	0.689141		C54F6.10	WBGene00006097	0.736533
	C52E4.5	WBGene00008258	1.56365		C56G7.1	WBGene00003372	1.25378		F13D12.6	WBGene00008741	1.32491		C50F7.2	WBGene00000551	1.35182				C51E3.6	WBGene00008252	0.796041		C52A11.2	WBGene00008256	0.803343		F02D10.6	WBGene00008526	0.767433		C54F6.14	WBGene00001500	0.630324
	C53A3.1	WBGene00016891	1.31255		D1014.3	WBGene00017016	1.27255		F13G3.3	WBGene00008763	1.35897		C50F7.5	WBGene00016845	1.53025				C52E2.6	WBGene00016885	0.766186		C54D10.5	WBGene00008300	0.640474		F02D8.4	WBGene00008521	0.717981		C54G10.4b	WBGene00008320	0.748278
	C54A12.2	WBGene00016909	1.36939		D1081.6	WBGene00008384	1.40934		F13H6.3	WBGene00017431	1.31883		C50H11.3	WBGene00016851	1.3238				C52E4.1	WBGene00000781	0.725149		C54G6.5	WBGene00005002	0.237083		F07F6.4	WBGene00017217	0.782879		C54G4.2	WBGene00008312	0.716339
	C54A12.4	WBGene00016911	1.60205		D1086.7	WBGene00008394	1.32072		F13H8.10b	WBGene00000259	1.33452		C50H11.5	WBGene00016853	1.39315				C53B4.5	WBGene00000693	0.662002		C54H2.3	WBGene00016937	0.69411		F08F3.6	WBGene00017263	0.780382		C55B7.4a	WBGene00016943	0.347381
	C54D10.7	WBGene00008301	1.42973		D2089.2	WBGene00008433	1.36247		F14B6.2	WBGene00008783	1.29269		C52E12.4	WBGene00016889	1.42011				C53C11.2	WBGene00016900	0.78149		C55B7.4a	WBGene00016943	0.327704		F08F3.7	WBGene00000373	0.775205		C56G2.15	WBGene00016983	0.764199
	C54G10.3	WBGene00004060	1.35592		DH11.5	WBGene00008438	1.36097		F14B8.4	WBGene00017446	1.47455		C52E4.3	WBGene00004917	1.44745				C53D5.3	WBGene00016904	0.714229		C56G2.15	WBGene00016983	0.803614		F09B12.4	WBGene00008606	0.765056		D1005.3	WBGene00016997	0.537505
	C54G4.5	WBGene00008315	1.39787		DY3.4b	WBGene00006618	1.45502		F14D12.4a	WBGene00003166	1.44093		C53A5.2	WBGene00008263	1.50284				C54G6.5	WBGene00005002	0.750426		D1025.2	WBGene00008354	0.76371		F09E8.5	WBGene00008625	0.561781		D2023.2	WBGene00004258	0.719592
	C55A1.8	WBGene00005705	1.35936		E01B7.2	WBGene00008442	1.33669		F15B10.2	WBGene00001090	1.3033		C53D6.2	WBGene00006852	1.44407				C55B7.4a	WBGene00016943	0.646149		D1054.11	WBGene00008378	0.791307		F10A3.5	WBGene00006161	0.763432		D2092.6	WBGene00017067	0.717384
	C56E6.6	WBGene00016974	1.39582		E01F3.1b	WBGene00008443	1.26157		F15C11.2c	WBGene00008852	1.45443		C54A12.2	WBGene00016909	1.32505				C55F2.1b	WBGene00016957	0.741135		D1054.8	WBGene00008375	0.814155		F10A3.7	WBGene00008635	0.667935		DH11.2	WBGene00008436	0.650583
	D1025.2	WBGene00008354	1.33943		E01G4.3	WBGene00008446	1.25584		F15H9.4	WBGene00005528	1.28398		C54C8.9	WBGene00008295	1.41103				C56G2.6	WBGene00002891	0.755355		D2023.5	WBGene00008409	0.769365		F10D2.1	WBGene00006237	0.659051		E01G4.6	WBGene00008448	0.763136
	D1037.4	WBGene00004272	1.52399		E02C12.11	WBGene00017096	1.30474		F16C3.1	WBGene00008885	1.3305		C54D1.4	WBGene00000116	2.0627				C56G7.2	WBGene00008347	0.779875		D2024.7	WBGene00017054	0.800869		F10D2.12	WBGene00017337	0.74536		E02C12.12	WBGene00017097	0.755326
	D1054.10	WBGene00008377	1.38251		E02C12.9	WBGene00017094	1.27005		F17B5.4	WBGene00008908	1.32338		C54F6.5	WBGene00016923	1.35758				CD4.1	WBGene00016988	0.791609		D2045.5	WBGene00008423	0.738452		F10E9.2	WBGene00017354	0.747626		E02C12.4	WBGene00017091	0.69288
	D1086.7	WBGene00008394	1.30768		E04A4.7	WBGene00017121	1.32321		F19G12.1	WBGene00017609	1.36795		C54G4.4	WBGene00008314	1.37866				D1005.3	WBGene00016997	0.797569		D2089.1b	WBGene00004704	0.814939		F10F2.6	WBGene00008658	0.70328		E04F6.11a	WBGene00000530	0.769735
	D2062.1	WBGene00017055	1.39249		E04F6.3	WBGene00017123	1.32577		F19G12.3	WBGene00017611	1.32815		C55A6.6	WBGene00008335	1.34211				D1007.10	WBGene00017007	0.78435		D2092.2	WBGene00017064	0.811149		F10G7.6	WBGene00017370	0.767447		F01F1.14	WBGene00017168	0.654075
	E03G2.2	WBGene00003409	1.43787		E04F6.9	WBGene00017128	1.29741		F20D1.3	WBGene00008975	1.29218		D1054.10	WBGene00008377	1.39717				D1025.7	WBGene00008358	0.774682		D2092.8	WBGene00017068	0.723805		F11A1.2	WBGene00008668	0.784621		F02E11.4	WBGene00017182	0.743686
	E03H12.4	WBGene00017111	1.29444		EEED8.8	WBGene00003583	1.68198		F21D12.5	WBGene00017664	1.31502		D1069.1	WBGene00017036	1.49477				D1054.9a	WBGene00008376	0.762208		D2096.7	WBGene00017074	0.692726		F11C1.5b	WBGene00008694	0.774185		F07C4.7	WBGene00017201	0.756339
	E04A4.7	WBGene00017121	1.3647		F01F1.2	WBGene00017159	1.37564		F21D5.7	WBGene00009012	1.27987		D2024.9	WBGene00043226	1.34668				D1086.6	WBGene00008393	0.728009		DH11.4	WBGene00008437	0.771973		F11D11.2	WBGene00008697	0.754027		F08F3.10	WBGene00017266	0.683764
	E04A4.8	WBGene00004432	1.33372		F01F1.9	WBGene00017163	1.32856		F21F8.3	WBGene00000218	2.47844		D2062.6	WBGene00017058	1.39563				D2023.1	WBGene00014300	0.78564		E02C12.8a	WBGene00017093	0.771042		F11E6.9	WBGene00008712	0.761339		F08F3.2	WBGene00017261	0.752005
	EEED8.3	WBGene00017134	1.36648		F01G4.6	WBGene00008505	1.34418		F21F8.7	WBGene00000219	1.89451		D2085.1	WBGene00004259	1.5016				D2092.2	WBGene00017064	0.804203		E02D9.1c	WBGene00017098	0.807764		F11G11.5	WBGene00017385	0.739849		F08F3.7	WBGene00000373	0.774287
	F02D10.1	WBGene00000756	1.3216		F07C3.7	WBGene00000003	1.31409		F21H7.4	WBGene00009030	1.46059		D2092.4	WBGene00017065	1.31615				D2096.7	WBGene00017074	0.730242		E02H4.4	WBGene00008462	0.729059		F11H8.3	WBGene00000597	0.75949		F08F8.9b	WBGene00017274	0.61475
	F02H6.6	WBGene00008539	1.35095		F07D10.1	WBGene00004423	1.63731		F22B3.1	WBGene00001938	1.30691		E01F3.1a	WBGene00008443	1.54694				DC2.4	WBGene00044689	0.7786		E03H4.7	WBGene00008475	0.813928		F13D2.2	WBGene00008736	0.780415		F09C3.5	WBGene00008613	0.605138
	F07C4.12	WBGene00017205	1.29298		F07H5.4	WBGene00014308	1.33447		F22B3.8	WBGene00009039	1.29973		E04F6.3	WBGene00017123	1.57427				DY3.4b	WBGene00006618	0.624494		E04A4.1	WBGene00017116	0.765044		F15A2.5	WBGene00001164	0.774041		F09F7.2a	WBGene00003371	0.758829
	F07G11.5	WBGene00005617	1.31446		F07H5.8	WBGene00008559	1.27097		F22D3.1b	WBGene00000459	1.2714		E04F6.7	WBGene00000971	1.31077				E_BE45912.1	WBGene00043233	0.773442		F01F1.6	WBGene00000115	0.795355		F15A4.9	WBGene00008843	0.778074		F09G8.3	WBGene00017319	0.77473
	F08B1.3	WBGene00017234	1.464		F08B6.2	WBGene00001682	1.6795		F22F4.2	WBGene00002125	1.50959		E04F6.9	WBGene00017128	1.48021				E04A4.6	WBGene00017120	0.743422		F01G12.1	WBGene00017170	0.738591		F15A8.7	WBGene00017479	0.710927		F10G2.8	WBGene00005402	0.745214
	F08C6.5	WBGene00017243	1.38434		F08H9.8	WBGene00008596	1.30318		F23A7.6	WBGene00009071	1.29988		EGAP7.1	WBGene00001065	1.33276				E04F6.12	WBGene00017130	0.761076		F02C12.2	WBGene00008516	0.774126		F15E11.2	WBGene00017491	0.732637		F11A5.1	WBGene00005486	0.723964
	F08G12.4	WBGene00006922	1.38832		F09B12.3	WBGene00008607	1.61696		F23H12.3	WBGene00009093	1.31142		F01D4.2	WBGene00008486	1.29862				EEED8.15	WBGene00017143	0.699958		F07F6.4	WBGene00017217	0.734276		F15E11.4	WBGene00017493	0.750212		F11C7.3a	WBGene00006886	0.662045
	F08G12.8	WBGene00008589	1.31731		F09E10.3	WBGene00000988	1.69678		F23H12.4	WBGene00005018	1.28013		F02A9.6	WBGene00001609	1.92207				EEED8.8	WBGene00003583	0.689799		F07F6.9	WBGene00006005	0.70945		F15G9.3	WBGene00008867	0.779085		F11E6.3	WBGene00008707	0.560208
	F09C11.1	WBGene00017276	1.37228		F09E8.1	WBGene00008623	1.36187		F25B5.1	WBGene00017773	1.29886		F02D10.4	WBGene00008525	1.4916				F02D8.4	WBGene00008521	0.703182		F07G6.5	WBGene00017224	0.805555		F16G10.6	WBGene00017521	0.77607		F11G11.11	WBGene00000609	0.724961
	F09E8.7	WBGene00002974	1.29184		F09G8.3	WBGene00017319	1.79721		F25B5.2	WBGene00017774	1.33844		F07A11.4	WBGene00008547	1.33186				F07C4.6	WBGene00017200	0.753993		F07H5.13	WBGene00008563	0.742074		F16H6.10	WBGene00008900	0.783638		F11H8.3	WBGene00000597	0.484243
	F09F9.2	WBGene00017307	1.34993		F10A3.2	WBGene00008632	1.26243		F25C8.4	WBGene00009106	1.31312		F07C3.3	WBGene00017194	1.42177				F07F6.1	WBGene00017215	0.668338		F08A8.1	WBGene00008564	0.724669		F17C8.5	WBGene00006661	0.72928		F12A10.1	WBGene00017390	0.755392
	F10A3.5	WBGene00006161	1.29968		F10E9.8	WBGene00004726	1.49351		F25E5.13	WBGene00005313	1.30606		F07E5.5	WBGene00017210	2.10229				F08B12.3b	WBGene00004831	0.765187		F08F8.1	WBGene00017267	0.814861		F17H10.3	WBGene00008927	0.771462		F12F6.2	WBGene00008721	0.752623
	F10D2.9	WBGene00001399	1.45605		F10G2.9	WBGene00017367	1.24991		F25H2.10	WBGene00004408	1.29251		F07E5.6	WBGene00017211	1.30293				F08B12.4	WBGene00008572	0.713426		F08F8.6	WBGene00017271	0.812741		F18A1.2a	WBGene00003012	0.745075		F12F6.3	WBGene00004360	0.760383
	F10D7.2	WBGene00017339	1.30497		F10G8.5	WBGene00003564	1.32012		F26B1.7	WBGene00002601	1.30863		F08B12.1	WBGene00008571	1.54197				F08B4.4	WBGene00017236	0.795099		F08G12.2	WBGene00008586	0.720724		F18A1.6a	WBGene00017547	0.748465		F13B9.8	WBGene00001425	0.770164
	F10D7.4	WBGene00017341	1.43979		F11D5.6	WBGene00017383	1.31079		F26D11.9	WBGene00017824	1.34401		F08C6.2	WBGene00017241	1.41201				F08D12.10	WBGene00017253	0.764246		F08G12.3	WBGene00008587	0.803785		F19C7.5	WBGene00017595	0.76043		F13D11.1	WBGene00017427	0.774037
	F10E9.5	WBGene00017357	1.28642		F13B12.5	WBGene00002084	1.36569		F26E4.11	WBGene00009164	1.29904		F08F1.8	WBGene00006649	1.72383				F08D12.3a	WBGene00017247	0.804789		F09A5.4f	WBGene00008601	0.806928		F19C7.8a	WBGene00017597	0.774784		F13D12.2	WBGene00002262	0.737418
	F13A7.7	WBGene00008725	1.71024		F13B9.8	WBGene00001425	1.32326		F27C1.2	WBGene00017852	1.31836		F08G12.4	WBGene00006922	1.44454				F09A5.1	WBGene00008598	0.763574		F09F3.3	WBGene00006023	0.768663		F19F10.11a	WBGene00017607	0.716351		F13E6.3	WBGene00008747	0.709134
	F13A7.8	WBGene00005577	1.60556		F13D12.8	WBGene00008742	1.28318		F28F8.3	WBGene00003079	1.38096		F08G5.6	WBGene00008584	3.87983				F09G8.5	WBGene00017320	0.796605		F09F9.4	WBGene00017309	0.770718		F21A3.1	WBGene00005481	0.76719		F13E9.8	WBGene00008757	0.458342
	F13D12.8	WBGene00008742	1.29094		F13E9.2	WBGene00008751	1.68991		F29B9.10	WBGene00017924	1.3974		F09G8.4	WBGene00003562	1.44288				F10C1.3	WBGene00017325	0.777736		F10D2.1	WBGene00006237	0.764509		F21C10.7	WBGene00017657	0.777759		F14B8.4	WBGene00017446	0.699907
	F13E9.4	WBGene00008753	1.35891		F13G3.9	WBGene00003236	1.27392		F30A10.4	WBGene00009263	1.42059		F10C2.3	WBGene00008644	1.533				F10E7.4	WBGene00006893	0.776552		F10E7.4	WBGene00006893	0.737992		F21D12.1b	WBGene00003620	0.733387		F14D2.4	WBGene00017452	0.750221
	F13E9.5	WBGene00008754	1.32866		F13H10.4	WBGene00008775	1.576		F30B5.1	WBGene00001074	1.32592		F11A6.2	WBGene00008681	1.58204				F10E9.2	WBGene00017354	0.734809		F10G2.2	WBGene00017363	0.784188		F21F8.1	WBGene00005190	0.759681		F14D2.8	WBGene00017456	0.651451
	F13H6.4	WBGene00017432	1.40009		F13H6.3	WBGene00017431	1.30977		F31C3.4	WBGene00009286	1.44484		F11C1.2	WBGene00008691	2.10249				F10F2.3	WBGene00008655	0.736305		F11A10.4	WBGene00008685	0.772397		F21H7.11	WBGene00005315	0.762285		F14F11.1e	WBGene00008819	0.774756
	F14B6.5	WBGene00008786	1.35733		F14B6.1	WBGene00008782	1.60543		F31F7.1	WBGene00017964	1.45007		F12A10.3	WBGene00017392	1.70468				F10G8.5	WBGene00003564	0.73837		F11D5.1a	WBGene00017380	0.801115		F22E5.2	WBGene00017704	0.758473		F14F7.1	WBGene00000673	0.505424
	F14B6.6	WBGene00008787	1.63199		F14B8.4	WBGene00017446	1.54463		F32B5.2	WBGene00017976	1.32158		F12F3.2b	WBGene00017409	1.41968				F10G8.9	WBGene00008667	0.773896		F11E6.3	WBGene00008707	0.750664		F23C8.13	WBGene00017741	0.738697		F14F8.9	WBGene00008817	0.782315
	F14D2.2	WBGene00017451	1.3544		F14D7.7	WBGene00008794	1.41597		F32H2.1a	WBGene00001568	1.37501		F12F6.9	WBGene00000702	2.55064				F11C7.3b	WBGene00006886	0.760646		F11H8.3	WBGene00000597	0.485777		F23D12.6	WBGene00009090	0.700636		F15A2.1	WBGene00000757	0.638796
	F14F8.6	WBGene00005791	1.38165		F14F9.2	WBGene00017465	1.2512		F33D11.10	WBGene00018007	1.40466		F13A7.3	WBGene00005745	1.33224				F11D11.7	WBGene00008702	0.769824		F13A7.9	WBGene00004817	0.789992		F23F1.7	WBGene00017748	0.715023		F15A4.7	WBGene00005174	0.74034
	F15A4.12	WBGene00008846	1.31975		F15D3.4	WBGene00008854	1.25126		F33E2.5	WBGene00009361	1.2898		F13D12.6	WBGene00008741	1.53909				F11H8.3	WBGene00000597	0.77185		F13E6.4	WBGene00008748	0.72076		F23F12.1	WBGene00043284	0.752966		F15E11.1	WBGene00017490	0.274058
	F15C11.2c	WBGene00008852	1.35175		F16C3.1	WBGene00008885	1.70445		F33H2.5	WBGene00009368	1.29477		F13G11.2	WBGene00008772	1.38731				F12D9.2	WBGene00017401	0.803592		F13E9.3	WBGene00008752	0.776891		F25B5.7c	WBGene00017778	0.758828		F15E11.12	WBGene00017498	0.356051
	F15D3.4	WBGene00008854	1.42172		F17E9.11	WBGene00003099	2.19707		F35C5.6	WBGene00009394	2.05224		F13H6.3	WBGene00017431	1.31828				F12E12.2	WBGene00017403	0.783281		F14D2.2	WBGene00017451	0.810974		F27C1.4	WBGene00017854	0.684626		F15E11.14	WBGene00017500	0.348373
	F15D4.2	WBGene00008859	1.45979		F18A1.1	WBGene00017545	1.33117		F35E2.5	WBGene00009412	1.4864		F14D12.4a	WBGene00003166	1.51334				F13B12.5	WBGene00002084	0.79896		F14F3.1a	WBGene00006870	0.793069		F28B1.1	WBGene00009195	0.780056		F15E6.8	WBGene00017488	0.617566
	F15D4.4	WBGene00008861	1.28692		F18A12.8b	WBGene00017557	1.26282		F36D1.5	WBGene00009464	1.36499		F14E5.5	WBGene00008803	1.30158				F13G11.2	WBGene00008772	0.769554		F14F7.1	WBGene00000673	0.62797		F28H6.3	WBGene00009232	0.722959		F15H10.2	WBGene00000602	0.430846
	F18C12.1	WBGene00000485	1.36669		F18E3.8	WBGene00043269	1.28619		F36F12.8	WBGene00018099	1.30859		F14F11.2	WBGene00008820	1.41993				F14D2.8	WBGene00017456	0.776408		F14F8.4	WBGene00008815	0.662989		F28H7.4	WBGene00009238	0.778067		F15H10.4	WBGene00008871	0.777019
	F18C5.1	WBGene00005053	1.35652		F18E9.6	WBGene00017572	2.69177		F36H12.17	WBGene00018130	1.33087		F14H3.10	WBGene00008829	2.49711				F14F11.2	WBGene00008820	0.759352		F15A4.9	WBGene00008843	0.730555		F31B12.3	WBGene00001495	0.781894		F17A9.1	WBGene00017533	0.783498
	F18G5.1	WBGene00017579	1.36226		F19B10.11	WBGene00017590	1.33133		F37A4.7b	WBGene00004316	1.281		F15B10.2	WBGene00001090	1.44728				F14F3.3	WBGene00008806	0.681224		F15B9.2	WBGene00001388	0.814967		F31B9.3	WBGene00009280	0.752578		F17B5.2	WBGene00008906	0.762655
	F19G12.1	WBGene00017609	1.69864		F19B2.5	WBGene00008944	1.55008		F37B1.1	WBGene00001772	1.31958		F15D4.4	WBGene00008861	1.49558				F14F8.3	WBGene00008814	0.727331		F15D4.4	WBGene00008861	0.782459		F31D4.7	WBGene00006687	0.714483		F17C8.2	WBGene00000664	0.695656
	F20B10.1	WBGene00003772	1.43442		F19H8.3	WBGene00000188	1.36442		F37C4.7	WBGene00018147	1.27146		F16H11.5	WBGene00003635	1.31123				F14F8.8	WBGene00008816	0.571578		F15E11.1	WBGene00017490	0.766409		F31D4.8	WBGene00009293	0.780479		F17H10.3	WBGene00008927	0.768873
	F20B6.3	WBGene00003412	1.28724		F20A1.10	WBGene00017621	2.26008		F38C2.7	WBGene00009539	1.37267		F17C11.8	WBGene00008919	1.43838				F14H8.6	WBGene00000562	0.743688		F15E11.14	WBGene00017500	0.742522		F31E9.5	WBGene00009298	0.710886		F18A11.5	WBGene00008932	0.751421
	F20D6.5	WBGene00017635	1.41901		F21C10.10	WBGene00017659	1.8915		F40E10.2	WBGene00004950	1.26589		F17E5.2	WBGene00008924	1.3559				F15A2.1	WBGene00000757	0.68587		F15E6.8	WBGene00017488	0.744529		F31F4.15	WBGene00017962	0.70016		F18C12.1	WBGene00000485	0.696024
	F20E11.1	WBGene00008981	1.29242		F21C10.11	WBGene00017660	1.40033		F40E10.3	WBGene00000822	1.47519		F17E9.11	WBGene00003099	1.9229				F15A4.8b	WBGene00008842	0.796547		F15H10.2	WBGene00000602	0.711555		F32B6.9	WBGene00009323	0.778716		F18E3.7b	WBGene00017565	0.765196
	F21C10.6	WBGene00017656	1.30416		F21F3.1	WBGene00017671	1.25345		F40F4.8	WBGene00004124	1.66482		F18C5.10	WBGene00017563	1.38293				F15D3.8	WBGene00008858	0.799559		F15H10.8	WBGene00008875	0.804397		F32D8.8	WBGene00009332	0.781223		F19F10.5	WBGene00017601	0.776808
	F21C10.8	WBGene00004119	1.31749		F21F8.3	WBGene00000218	2.53185		F40F9.2	WBGene00006470	1.27792		F19B2.5	WBGene00008944	1.52368				F15H10.7	WBGene00008874	0.792598		F16G10.1	WBGene00017516	0.798253		F32H5.3b	WBGene00009349	0.734759		F21C10.1	WBGene00017652	0.762633
	F21D9.4	WBGene00009018	1.30978		F21F8.7	WBGene00000219	2.96061		F40F9.7	WBGene00009584	1.45723		F19C7.1	WBGene00017591	1.76235				F16B12.5	WBGene00008881	0.742963		F17C11.8	WBGene00008919	0.805154		F33D4.4	WBGene00017996	0.685669		F22B7.5a	WBGene00001028	0.782571
	F21H11.2a	WBGene00004728	1.29876		F21H11.3	WBGene00006543	1.30793		F40G12.6	WBGene00009601	1.40571		F19C7.7	WBGene00000684	1.37357				F16B12.7	WBGene00008883	0.754315		F18A1.7	WBGene00017548	0.763476		F34D10.7	WBGene00009376	0.744439		F23D12.1	WBGene00009085	0.480772
	F21H12.6	WBGene00017686	1.38685		F21H7.2	WBGene00009028	1.35927		F40G9.8	WBGene00018244	1.4214		F19G12.1	WBGene00017609	1.46672				F17A2.13	WBGene00008904	0.7363		F18C12.1	WBGene00000485	0.758327		F35A5.1	WBGene00018024	0.768585		F23D12.5	WBGene00009089	0.762371
	F22B7.1	WBGene00017692	1.28979		F22D6.2	WBGene00009050	1.27537		F40H3.2	WBGene00018250	1.28414		F19G12.7	WBGene00000025	1.3463				F19B10.4	WBGene00017586	0.757657		F18E3.2	WBGene00005814	0.764736		F35B12.6	WBGene00009386	0.780783		F23F1.7	WBGene00017748	0.731363
	F22D6.12	WBGene00001644	1.36279		F22F4.2	WBGene00002125	2.12921		F41B5.10	WBGene00018266	1.31154		F21D12.1b	WBGene00003620	1.31544				F19B6.1a	WBGene00008948	0.782422		F19C6.2a	WBGene00008951	0.709485		F35D2.2	WBGene00018040	0.741359		F23F12.12	WBGene00017756	0.580754
	F22D6.9	WBGene00009054	1.33096		F23H12.4	WBGene00005018	1.65605		F41C3.6	WBGene00018272	1.26929		F21F8.3	WBGene00000218	1.86076				F19F10.3	WBGene00017599	0.764722		F19C6.5	WBGene00008954	0.714674		F35D2.5	WBGene00006363	0.770723		F23H12.7	WBGene00009095	0.78121
	F23B12.1	WBGene00009079	1.42914		F23H12.6	WBGene00001539	1.34076		F41E6.11	WBGene00018292	1.45159		F21F8.7	WBGene00000219	1.87774				F19F10.4	WBGene00017600	0.786345		F20B6.4	WBGene00017628	0.760876		F35E8.12	WBGene00003698	0.771812		F25B5.3a	WBGene00017775	0.775996
	F23F1.6	WBGene00017747	1.31589		F23H12.8	WBGene00009096	1.35766		F41E6.8	WBGene00018289	1.3599		F21G4.6	WBGene00009027	1.32369				F21A3.4	WBGene00008994	0.76915		F20H11.2	WBGene00003819	0.809213		F35H10.5	WBGene00018070	0.768438		F25D7.1	WBGene00000843	0.757974
	F23F12.2	WBGene00043285	1.49012		F25B4.2	WBGene00017766	1.3092		F41F3.3	WBGene00018297	1.45248		F21H12.6	WBGene00017686	1.5399				F21A3.5	WBGene00008995	0.75648		F21G4.4	WBGene00009025	0.793548		F35H12.4	WBGene00018076	0.726672		F25F2.1	WBGene00009115	0.710498
	F23H11.4a	WBGene00017760	1.36644		F25C8.3	WBGene00009105	1.45092		F41G4.7	WBGene00018310	1.31995		F21H7.1	WBGene00001770	1.46189				F21A3.6	WBGene00008996	0.800105		F21H12.3	WBGene00017685	0.747981		F36H9.5	WBGene00018113	0.683436		F26A3.4	WBGene00009142	0.713023
	F23H12.3	WBGene00009093	1.28863		F25E2.4	WBGene00002058	1.34975		F42G8.8	WBGene00018359	1.29784		F22B7.1	WBGene00017692	1.37805				F21E9.3	WBGene00017667	0.777079		F23A7.4	WBGene00009069	0.666351		F37B1.4	WBGene00001763	0.775333		F26A3.8	WBGene00004508	0.776807
	F23H12.8	WBGene00009096	1.49324		F25H8.6	WBGene00009133	1.75699		F43H9.4	WBGene00018400	1.38331		F22B7.3	WBGene00017694	1.31493				F21E9.5	WBGene00017669	0.786254		F23D12.1	WBGene00009085	0.526592		F37B4.11	WBGene00005633	0.714903		F26B1.4	WBGene00000634	0.763682
	F25B5.4c	WBGene00006727	1.42558		F26A10.2	WBGene00017814	1.36374		F44A2.3	WBGene00018403	1.72534		F22F1.1	WBGene00001854	1.3508				F21F12.1	WBGene00009022	0.793267		F23H11.3	WBGene00017759	0.656977		F37B4.6	WBGene00005448	0.773386		F26F12.1	WBGene00000713	0.688362
	F25E2.5a	WBGene00000899	1.40451		F26A3.4	WBGene00009142	1.25087		F44A6.1b	WBGene00009674	1.2949		F23A7.6	WBGene00009071	1.29685				F21F3.3	WBGene00017673	0.797676		F25B3.5	WBGene00009102	0.786928		F38B7.6	WBGene00005962	0.750245		F27C1.8	WBGene00001067	0.564953
	F25E5.14	WBGene00005310	1.56976		F26D2.13	WBGene00009151	1.29612		F44B9.1b	WBGene00001059	1.35639		F23H11.3	WBGene00017759	1.46094				F21G4.3	WBGene00009024	0.80112		F25H9.6	WBGene00009138	0.753935		F38E9.6	WBGene00018188	0.767305		F27D9.8	WBGene00017866	0.689927
	F25E5.3	WBGene00017784	1.47121		F26E4.11	WBGene00009164	1.28809		F44E7.3	WBGene00018425	1.27449		F25B3.5	WBGene00009102	1.33262				F21H7.4	WBGene00009030	0.78705		F26B1.4	WBGene00000634	0.600643		F41C6.1	WBGene00006746	0.743357		F28A10.3	WBGene00017871	0.76456
	F25H2.10	WBGene00004408	1.40903		F27C1.4	WBGene00017854	1.33009		F44F4.9	WBGene00009704	1.29268		F25C8.3	WBGene00009105	1.30966				F22B7.4	WBGene00017695	0.804666		F26D2.1	WBGene00006134	0.696139		F41D3.6	WBGene00009611	0.652303		F28A10.6	WBGene00017874	0.662944
	F26F2.6	WBGene00009171	1.3072		F27C1.7	WBGene00000230	1.25931		F44G3.7	WBGene00009708	1.33497		F25H9.1	WBGene00009134	1.85891				F22E5.1	WBGene00017703	0.751408		F26F12.1	WBGene00000713	0.7172		F43E2.5	WBGene00018393	0.605903		F28C10.4	WBGene00017899	0.770695
	F26G1.4	WBGene00017840	1.31246		F27D4.5	WBGene00006518	1.51733		F45E6.2	WBGene00000222	1.41877		F26A10.2	WBGene00017814	1.34103				F22E5.11	WBGene00017709	0.765974		F26F4.3	WBGene00004400	0.724702		F43G9.11	WBGene00000468	0.781113		F28D1.5	WBGene00009215	0.530118
	F27C8.3	WBGene00009184	1.30568		F27E5.1	WBGene00009192	1.37465		F46A9.5	WBGene00004807	1.26744		F26B1.7	WBGene00002601	1.3821				F22F7.5	WBGene00000514	0.791624		F28B3.2	WBGene00017882	0.750642		F44G3.11	WBGene00006092	0.782691		F28H7.1	WBGene00005610	0.663172
	F27C8.5	WBGene00009185	1.42113		F28A12.4	WBGene00017881	2.26481		F46F3.1	WBGene00000449	1.69005		F26G5.5	WBGene00006242	1.30003				F23A7.4	WBGene00009069	0.74036		F28C12.4	WBGene00005046	0.78324		F46C8.3	WBGene00018485	0.747636		F29C12.6	WBGene00009248	0.770294
	F28B1.1	WBGene00009195	1.29563		F28B4.3	WBGene00017892	2.27616		F46F5.5	WBGene00018496	1.27805		F26G5.9	WBGene00006523	1.31319				F23B12.7	WBGene00009084	0.752355		F28H1.3	WBGene00000197	0.811478		F46F2.3	WBGene00009787	0.770246		F29C4.2	WBGene00017926	0.782231
	F28C10.3	WBGene00017898	1.3143		F28D1.5	WBGene00009215	5.63919		F46F6.4	WBGene00009795	1.57231		F27B10.1	WBGene00017850	1.38682				F23F12.9a	WBGene00017755	0.742798		F28H7.11	WBGene00005609	0.77775		F46H5.8	WBGene00018523	0.774164		F31E9.3	WBGene00009296	0.76631
	F28H6.4	WBGene00009233	1.29786		F29C4.7b	WBGene00017929	1.30195		F47A4.3	WBGene00009800	1.27462		F27C8.4	WBGene00005003	2.54422				F23H12.1	WBGene00004898	0.801996		F29C4.2	WBGene00017926	0.652937		F47D12.5	WBGene00018561	0.771408		F31F4.15	WBGene00017962	0.624919
	F29A7.3	WBGene00017913	1.35816		F31F7.1	WBGene00017964	1.2715		F47G3.2b	WBGene00018577	1.28527		F27D4.6	WBGene00009190	1.30024				F25H8.6	WBGene00009133	0.709779		F30A10.5	WBGene00006061	0.78863		F47E1.3	WBGene00018567	0.778806		F32A5.2a	WBGene00017968	0.744769
	F29B9.10	WBGene00017924	1.29126		F32A7.3a	WBGene00009304	1.57221		F49A5.7	WBGene00009859	1.66428		F27E5.4	WBGene00004017	1.43691				F26B1.1	WBGene00017815	0.792333		F31B9.2	WBGene00009279	0.761913		F47G4.6	WBGene00009827	0.728756		F32B4.6	WBGene00009316	0.774477
	F29D10.5	WBGene00010137	1.2941		F32B5.6a	WBGene00017979	1.24935		F49C12.8	WBGene00004463	1.26664		F28B4.3	WBGene00017892	2.09194				F26D11.2	WBGene00017819	0.777977		F31E8.2a	WBGene00004921	0.813874		F48E8.7a	WBGene00018613	0.727497		F32G8.5	WBGene00000725	0.537376
	F30A10.3	WBGene00009262	1.75807		F32G8.6	WBGene00000298	1.44133		F49E2.4	WBGene00009887	1.28551		F28C1.2	WBGene00001179	1.31316				F26F12.1	WBGene00000713	0.739934		F31F4.9	WBGene00005451	0.807107		F48F5.1	WBGene00009845	0.746632		F34D6.2	WBGene00018022	0.706878
	F30F8.9a	WBGene00009276	1.5458		F32H5.1	WBGene00009347	1.41607		F52A8.3	WBGene00009916	1.39233		F28D9.4	WBGene00009220	1.32866				F26F2.5	WBGene00009170	0.802756		F32A7.6	WBGene00000088	0.739033		F48F5.3	WBGene00009847	0.642347		F35C8.8	WBGene00018038	0.569577
	F31A3.3	WBGene00017938	1.29155		F35B3.4	WBGene00018031	1.27351		F52D10.3a	WBGene00001502	1.35217		F30A10.4	WBGene00009263	1.42058				F27D4.6	WBGene00009190	0.765473		F32B4.8	WBGene00009318	0.796212		F49B2.3	WBGene00009863	0.651111		F35E12.3	WBGene00009427	0.741792
	F31C3.4	WBGene00009286	1.28975		F35C5.6	WBGene00009394	1.94675		F52E10.3	WBGene00009934	1.27095		F30B5.7	WBGene00017936	1.4457				F28A12.4	WBGene00017881	0.730441		F32D1.10	WBGene00003159	0.802924		F49D11.6	WBGene00018630	0.783347		F35E12.4	WBGene00009428	0.762233
	F32H2.8	WBGene00009345	1.33361		F35E2.5	WBGene00009412	1.72511		F52F12.4	WBGene00009937	1.36963		F31D5.3d	WBGene00006495	1.30868				F28B1.2	WBGene00009196	0.803503		F33D11.1	WBGene00018000	0.762014		F49E12.6	WBGene00009899	0.778155		F35E2.9	WBGene00009416	0.75716
	F32H5.7	WBGene00006693	1.29108		F35H12.3	WBGene00004769	1.31147		F53A9.9	WBGene00018732	1.65835		F32A7.1	WBGene00005839	1.32959				F28B4.1	WBGene00017890	0.732767		F33D11.9a	WBGene00018006	0.757244		F49H12.3	WBGene00018654	0.729362		F35H10.3	WBGene00018069	0.771033
	F33A8.3	WBGene00000472	1.45973		F36A2.3	WBGene00009453	1.42671		F53C3.1	WBGene00018745	1.27828		F32E10.3	WBGene00017991	1.5944				F28D1.11	WBGene00009219	0.788594		F33H2.5	WBGene00009368	0.756742		F54C9.11	WBGene00010045	0.764819		F36A4.10	WBGene00000611	0.60811
	F33D11.6	WBGene00018003	1.36628		F36D3.9	WBGene00000782	1.40872		F53C3.11	WBGene00018754	1.296		F32E10.8	WBGene00017995	1.77161				F28F5.6	WBGene00017905	0.728645		F33H2.8	WBGene00009371	0.810492		F54D11.1	WBGene00018811	0.676471		F37A4.5	WBGene00018135	0.782203
	F33D11.9b	WBGene00018006	1.31082		F36G9.10	WBGene00005515	1.32159		F53C3.9	WBGene00018753	1.28295		F32H2.4	WBGene00009341	1.29702				F28H1.2	WBGene00000779	0.794928		F34D6.3	WBGene00006318	0.772175		F54D8.6a	WBGene00018802	0.762161		F37A8.2	WBGene00009502	0.769048
	F33D4.5	WBGene00017997	1.33895		F36H5.2b	WBGene00018101	1.27383		F53F1.1	WBGene00009979	1.37723		F33D11.6	WBGene00018003	1.32349				F28H7.2	WBGene00009236	0.761222		F35B3.1	WBGene00018028	0.768493		F54H12.3	WBGene00018843	0.736695		F37B12.4	WBGene00011980	0.774381
	F34D6.4	WBGene00018023	1.31457		F36H9.4	WBGene00018112	1.29301		F53F1.10	WBGene00005096	1.26855		F35A5.2	WBGene00018025	1.57308				F29D10.3	WBGene00009252	0.791794		F35E8.8	WBGene00001786	0.786674		F55B12.3a	WBGene00004767	0.734347		F38B2.2	WBGene00009529	0.747664
	F35C12.3	WBGene00009408	1.35615		F37A4.5	WBGene00018135	1.28539		F54A3.4	WBGene00018783	1.60636		F35C5.6	WBGene00009394	2.61985				F31A3.5	WBGene00017939	0.789056		F36F12.5	WBGene00018096	0.791678		F55C12.5a	WBGene00018872	0.742865		F38B2.3	WBGene00009530	0.78055
	F35C8.3	WBGene00002177	1.45565		F37A4.7b	WBGene00004316	1.25014		F54B11.2	WBGene00000621	1.34117		F35C5.9	WBGene00009397	1.41348				F31F4.13	WBGene00005687	0.774337		F36F2.3	WBGene00009477	0.780717		F55C12.6	WBGene00018873	0.747092		F38B7.6	WBGene00005962	0.773882
	F35E2.5	WBGene00009412	1.28915		F38A1.13	WBGene00009525	1.31401		F54D11.4	WBGene00018814	1.35854		F35E12.7	WBGene00009431	1.51855				F32D1.2	WBGene00017982	0.730156		F37A8.2	WBGene00009502	0.519772		F55D12.4	WBGene00006790	0.78154		F38C2.4	WBGene00009536	0.746077
	F35E2.6	WBGene00009413	1.35095		F38C2.1	WBGene00009535	1.48776		F54D5.4	WBGene00010050	1.74046		F35E8.11	WBGene00000412	1.43839				F32G8.5	WBGene00000725	0.733918		F37B1.4	WBGene00001763	0.799902		F56A11.3	WBGene00001165	0.777557		F38E1.10	WBGene00018182	0.732821
	F35F10.14	WBGene00018063	1.33019		F38G1.1	WBGene00000484	1.35672		F54D7.2	WBGene00018797	1.27887		F35E8.8	WBGene00001786	1.3319				F33D4.2g	WBGene00002173	0.749528		F37B4.7	WBGene00018138	0.731236		F56D1.5	WBGene00000969	0.725857		F39F10.3	WBGene00018203	0.735432
	F35G12.2	WBGene00009440	1.88881		F39H12.2	WBGene00018213	1.47729		F54D8.3a	WBGene00000107	1.32689		F36D3.8	WBGene00009473	1.52182				F33G12.2	WBGene00018014	0.80421		F37C4.2	WBGene00018142	0.810317		F56D6.5	WBGene00018973	0.770308		F39G3.6	WBGene00018211	0.779408
	F35G12.3b	WBGene00004762	1.37203		F39H2.1	WBGene00009562	1.24998		F54E7.5	WBGene00018828	1.3405		F36H12.2	WBGene00018118	1.29564				F35C5.7	WBGene00009395	0.795835		F37C4.5	WBGene00018145	0.786931		F56H1.1	WBGene00000493	0.782305		F39H2.5	WBGene00009564	0.705408
	F36H1.3	WBGene00009492	1.28756		F39H2.2a	WBGene00000890	1.61135		F54F11.2	WBGene00010070	1.36896		F37B12.3	WBGene00009505	1.37749				F35D11.5	WBGene00018046	0.752214		F38A1.1	WBGene00009515	0.700137		F57B1.4	WBGene00000733	0.646942		F40G12.9	WBGene00009604	0.772664
	F36H5.8	WBGene00018106	1.30015		F40F12.7	WBGene00009595	1.30454		F54G8.1	WBGene00010074	1.42114		F37C12.1	WBGene00018149	1.33926				F35F10.10	WBGene00018059	0.713094		F38B6.5	WBGene00000745	0.76265		F57C7.4	WBGene00010200	0.769935		F40H3.4	WBGene00001440	0.764749
	F37B4.7	WBGene00018138	1.51228		F40F4.4	WBGene00002255	1.25166		F55C7.7c	WBGene00006805	1.32864		F37C4.5	WBGene00018145	1.36661				F35H8.7	WBGene00006938	0.693946		F38C2.4	WBGene00009536	0.783733		F58B6.3a	WBGene00003917	0.76982		F40H7.8	WBGene00005996	0.778994
	F37C12.13b	WBGene00018154	1.30531		F40F4.6	WBGene00018237	1.2565		F55C9.8	WBGene00010105	1.35475		F38A1.10	WBGene00009523	1.3028				F36A4.10	WBGene00000611	0.790062		F38E11.9	WBGene00009544	0.716427		F59B10.4	WBGene00010320	0.729791		F41E6.2	WBGene00001694	0.693168
	F38A1.11	WBGene00009524	1.36187		F40G12.2	WBGene00009597	1.36169		F55G11.5	WBGene00010125	1.33634		F38B6.6	WBGene00018175	1.36082				F37A4.6	WBGene00018136	0.752234		F38H12.3	WBGene00018189	0.803918		H06I04.4b	WBGene00006725	0.780297		F41E7.4	WBGene00009620	0.771068
	F38A1.4	WBGene00009517	1.4602		F40G9.5	WBGene00018241	1.37414		F56A8.7b	WBGene00006798	1.33679		F38C2.1	WBGene00009535	1.35459				F37A8.2	WBGene00009502	0.725136		F39C12.2c	WBGene00000072	0.74842		H10E21.4	WBGene00019184	0.753552		F43B10.1	WBGene00018373	0.777911
	F38A5.13	WBGene00001029	1.29867		F41B5.10	WBGene00018266	1.90455		F56C11.2	WBGene00004225	1.28992		F38E9.2	WBGene00003555	1.44				F37B4.6	WBGene00005448	0.788859		F39E9.3	WBGene00005575	0.756704		H12I13.1	WBGene00019190	0.72591		F43E2.5	WBGene00018393	0.523133
	F38B2.1b	WBGene00002050	1.30237		F41E6.1	WBGene00018284	1.25536		F56C11.5	WBGene00018957	1.39072		F39G3.3	WBGene00018208	1.72198				F37B4.9	WBGene00018139	0.718713		F39G3.4	WBGene00018209	0.760907		H14N18.1	WBGene00006760	0.724253		F43G6.7	WBGene00009659	0.553939
	F38H4.9	WBGene00002363	1.3178		F41E6.11	WBGene00018292	1.2564		F56D12.5a	WBGene00006924	1.31794		F40A3.3	WBGene00018218	1.95023				F37C12.17	WBGene00005072	0.672811		F39H2.5	WBGene00009564	0.553805		H28G03.6	WBGene00003477	0.752207		F44C8.10	WBGene00003716	0.769003
	F39B3.2	WBGene00018191	1.32574		F41F3.3	WBGene00018297	2.37931		F56F10.1	WBGene00018984	1.51277		F40A3.5	WBGene00018220	2.54035				F38E9.1	WBGene00018184	0.784416		F40B5.2b	WBGene00018226	0.786339		H38K22.3	WBGene00006478	0.761988		F44C8.7	WBGene00018414	0.626339
	F39D8.3	WBGene00009561	1.36316		F41G4.7	WBGene00018310	1.48183		F56H6.1	WBGene00010162	1.27525		F40B1.1	WBGene00018223	1.34927				F38H4.6	WBGene00009550	0.783657		F40E10.2	WBGene00004950	0.81301		H42K12.3	WBGene00019272	0.688266		F44D12.4	WBGene00009681	0.781545
	F40B1.2	WBGene00018224	1.85695		F41H10.7	WBGene00001243	1.32866		F57C9.3	WBGene00019010	1.28049		F40F12.2	WBGene00009591	1.31271				F39H2.2a	WBGene00000890	0.635266		F40F11.4	WBGene00009589	0.782068		JC8.4	WBGene00010436	0.783469		F44E2.7b	WBGene00018420	0.737308
	F40E10.3	WBGene00000822	1.30946		F42F12.1	WBGene00009634	1.26504		F57F4.4	WBGene00019017	1.325		F40F4.6	WBGene00018237	1.7484				F40E10.4	WBGene00004854	0.756491		F40F9.4	WBGene00006230	0.747613		K01A2.8b	WBGene00019282	0.767457		F44E5.1	WBGene00009688	0.760886
	F40F9.5	WBGene00009582	1.45292		F42H10.2	WBGene00018366	1.32385		F57F5.1	WBGene00010204	1.70681		F40F8.7	WBGene00004096	1.48444				F41F3.3	WBGene00018297	0.774531		F40F9.7	WBGene00009584	0.636783		K01C8.10	WBGene00000379	0.772096		F44G3.7	WBGene00009708	0.783514
	F40F9.6a	WBGene00009583	1.32792		F43E2.7a	WBGene00018395	1.26107		F57G8.3	WBGene00005383	1.28783		F40F9.2	WBGene00006470	1.71445				F41F3.4	WBGene00000712	0.739017		F41E7.4	WBGene00009620	0.798816		K02E2.1	WBGene00010506	0.752164		F45E4.11	WBGene00018473	0.742374
	F40H7.1	WBGene00006000	1.4356		F43G6.10	WBGene00009662	1.29719		F58B3.4	WBGene00010231	1.32988		F40F9.6a	WBGene00009583	1.38993				F42F12.1	WBGene00009634	0.70446		F42A6.6	WBGene00018328	0.814943		K02F2.2	WBGene00019322	0.691155		F45H10.5	WBGene00009742	0.775033
	F40H7.10	WBGene00005998	1.30971		F43G6.3	WBGene00009656	1.26038		F58B3.6	WBGene00010232	1.27227		F40G9.11	WBGene00003510	1.4851				F42F12.7	WBGene00009638	0.696062		F42C5.6	WBGene00018348	0.786441		K02G10.6	WBGene00002044	0.631939		F46B6.4	WBGene00009769	0.718261
	F41B5.7	WBGene00018264	1.43517		F44A2.1a	WBGene00006499	1.38997		F58D5.4b	WBGene00002240	1.3645		F40H7.4	WBGene00005992	1.32353				F42F12.9	WBGene00009640	0.751748		F42E11.3	WBGene00009633	0.806638		K02G10.7	WBGene00000176	0.773059		F46C8.2	WBGene00000747	0.748964
	F41D3.9	WBGene00009614	1.31891		F44A2.3	WBGene00018403	3.42521		F58F6.1	WBGene00000678	1.33841		F41A4.1	WBGene00018256	1.41158				F43B10.2	WBGene00018374	0.796654		F42G8.10	WBGene00018361	0.781033		K03B8.3	WBGene00003537	0.732128		F46E10.1	WBGene00018488	0.77977
	F41G3.12	WBGene00018304	1.36166		F44B9.1b	WBGene00001059	1.38655		F58G6.7	WBGene00010277	1.67812		F41B5.9	WBGene00018265	1.31286				F43E2.5	WBGene00018393	0.589347		F43C11.3	WBGene00018380	0.715272		K03B8.9	WBGene00000951	0.744025		F46F2.3	WBGene00009787	0.707928
	F41G3.6	WBGene00018302	1.36663		F44C4.3	WBGene00000784	5.85525		F58H1.4	WBGene00010287	1.31798		F41E6.1	WBGene00018284	1.35222				F43G6.7	WBGene00009659	0.775446		F43H9.3	WBGene00018399	0.7711		K03D10.3	WBGene00010537	0.754884		F46F6.1a	WBGene00009792	0.546251
	F42A10.5	WBGene00018341	1.61152		F44F4.7	WBGene00005038	1.29946		F58H10.1	WBGene00010291	1.4318		F42A10.1	WBGene00018339	1.47998				F44B9.1a	WBGene00001059	0.757931		F44A2.2	WBGene00018402	0.809446		K04A8.7	WBGene00019378	0.758318		F46H5.3	WBGene00018519	0.730433
	F42A10.8	WBGene00003546	1.54558		F45D11.10	WBGene00018456	1.35154		F59A1.10	WBGene00010296	1.32604		F42A6.4	WBGene00018326	1.45886				F44B9.5	WBGene00018408	0.797203		F44E2.10	WBGene00018423	0.76847		K04B12.1	WBGene00004048	0.782589		F47A4.1b	WBGene00009799	0.588557
	F42A8.1	WBGene00009626	1.36903		F45E4.6	WBGene00018471	1.49449		F59A1.6	WBGene00010292	1.82382		F42A6.6	WBGene00018328	1.48415				F44D12.6	WBGene00009683	0.753312		F45E12.1	WBGene00018474	0.775877		K04F1.7	WBGene00019386	0.755164		F47B7.7	WBGene00018538	0.772192
	F42G10.2	WBGene00003368	1.51544		F46A9.2	WBGene00009755	1.6333		F59A3.5	WBGene00019078	1.30964		F42E8.1	WBGene00009630	1.30609				F44F4.1	WBGene00009700	0.739169		F45E6.1	WBGene00009725	0.799746		K04F1.9	WBGene00019388	0.709709		F49E11.9	WBGene00004742	0.546455
	F43C1.3	WBGene00009648	1.28929		F46B6.10	WBGene00009775	1.48834		F59B2.9	WBGene00010311	1.31577		F42F12.1	WBGene00009634	1.3218				F45C12.13	WBGene00018444	0.797938		F45G2.9	WBGene00009735	0.786872		K04F10.4b	WBGene00000254	0.764657		F49H6.7	WBGene00005784	0.753072
	F43C11.4	WBGene00018381	1.2987		F46C3.3	WBGene00002037	1.33468		H22K11.1	WBGene00000216	1.46965		F42F12.9	WBGene00009640	1.50386				F45H11.2	WBGene00003587	0.770915		F46E10.9	WBGene00001073	0.792311		K05F6.8	WBGene00019419	0.68828		F52C9.1a	WBGene00018672	0.753389
	F43C9.3	WBGene00018377	1.50465		F46F11.5	WBGene00006919	1.26146		H28G03.2a	WBGene00019250	1.48127		F42G2.1	WBGene00043320	2.20069				F46B6.10	WBGene00009775	0.798613		F46F11.2	WBGene00000473	0.722584		K06B9.1	WBGene00019438	0.783885		F52D10.4	WBGene00009931	0.766382
	F43G6.1a	WBGene00001016	1.5175		F46H5.2	WBGene00018518	1.29312		K02E7.9	WBGene00019313	1.35086		F42G4.2	WBGene00009641	1.46754				F46E10.10	WBGene00018491	0.749488		F46F2.3	WBGene00009787	0.626505		K06G5.3	WBGene00010607	0.760858		F52F12.2	WBGene00000640	0.557318
	F43G9.11	WBGene00000468	1.33638		F47E1.3	WBGene00018567	1.24664		K03B8.2	WBGene00003536	1.29877		F42G8.4	WBGene00004057	1.35133				F46H5.8	WBGene00018523	0.799635		F46F5.12	WBGene00018503	0.795331		K07A12.3	WBGene00000209	0.746671		F52H3.2	WBGene00009944	0.635647
	F43G9.3	WBGene00009666	1.30909		F48C11.1	WBGene00001668	1.31672		K03D3.10c	WBGene00004287	1.58055		F42G9.4	WBGene00018363	1.34261				F47B8.4	WBGene00009805	0.685806		F46F5.16	WBGene00018507	0.688337		K07F5.13c	WBGene00003787	0.784745		F53A9.10	WBGene00006587	0.729608
	F43H9.2a	WBGene00018398	1.32655		F48F5.1	WBGene00009845	1.53736		K04A8.4	WBGene00006665	1.3348		F42G9.6a	WBGene00018364	1.32308				F47D12.5	WBGene00018561	0.802128		F47B10.2	WBGene00009813	0.770227		K08B4.1b	WBGene00002245	0.771059		F53B1.6	WBGene00018738	0.68809
	F44A2.1a	WBGene00006499	1.68722		F48F5.3	WBGene00009847	1.85507		K05C4.3	WBGene00010580	1.35991		F43D2.4	WBGene00001986	1.38165				F47F2.3	WBGene00018571	0.729403		F47D2.3	WBGene00018554	0.80767		K08B4.4	WBGene00019516	0.771912		F53F1.1	WBGene00009979	0.712947
	F44A2.4	WBGene00018404	1.40598		F49E10.4b	WBGene00018641	1.28983		K05C4.6	WBGene00001979	1.49583		F43D9.5	WBGene00006395	1.30875				F47G3.1	WBGene00018576	0.792794		F47D2.9	WBGene00005406	0.786548		K08D8.1	WBGene00010655	0.763503		F53F4.13	WBGene00009995	0.709741
	F44C8.8	WBGene00003723	1.38241		F52A8.1	WBGene00009915	1.35842		K05C4.7	WBGene00010583	1.50552		F44A2.1a	WBGene00006499	1.32234				F47G3.3	WBGene00018578	0.754511		F47F6.1	WBGene00018572	0.781561		K08D8.6	WBGene00010660	0.772744		F53G12.7	WBGene00000622	0.509789
	F44E2.9	WBGene00018422	1.35159		F52B10.1	WBGene00003776	1.53424		K06A4.7	WBGene00010597	1.41664		F44A2.3	WBGene00018403	2.03177				F48F5.1	WBGene00009845	0.611537		F47H4.4	WBGene00009836	0.672878		K08E4.4	WBGene00010668	0.72472		F54C1.7	WBGene00003934	0.722841
	F44G3.8	WBGene00009709	1.36495		F52B11.3	WBGene00009926	1.43302		K06G5.1	WBGene00010605	1.26756		F44B9.3a	WBGene00000508	1.33952				F48F5.3	WBGene00009847	0.57541		F48D6.4b	WBGene00018602	0.782009		K08F4.6	WBGene00001750	0.754365		F54D11.1	WBGene00018811	0.664618
	F45E6.2	WBGene00000222	1.48576		F52D10.3a	WBGene00001502	1.48043		K07C11.7	WBGene00019479	1.39027		F44B9.8	WBGene00018409	1.37805				F48G7.5	WBGene00018616	0.75773		F48E8.7b	WBGene00018613	0.772883		K08F4.7	WBGene00001752	0.747801		F54D5.12	WBGene00010055	0.670935
	F45E6.3	WBGene00009726	1.40714		F52H3.3	WBGene00009945	1.26294		K07C5.8	WBGene00010631	1.32896		F44D12.2	WBGene00009679	1.29555				F49D11.2	WBGene00018626	0.804717		F49E8.3	WBGene00003914	0.761543		K09C4.8	WBGene00006308	0.679359		F54E4.1	WBGene00004313	0.737353
	F46F11.9b	WBGene00018512	1.32304		F52H3.7a	WBGene00002265	1.36717		K07D4.2	WBGene00019483	1.28591		F44E7.2	WBGene00018424	1.42654				F49E8.3	WBGene00003914	0.803445		F49F1.8	WBGene00018648	0.731486		K09D9.3	WBGene00019566	0.755941		F54F2.1	WBGene00018832	0.715594
	F46F2.1	WBGene00009786	1.35583		F52H3.7b	WBGene00002265	1.58862		K07G5.3	WBGene00010642	1.28151		F44F1.7	WBGene00006902	1.3495				F52A8.6b	WBGene00009919	0.79249		F49H6.1	WBGene00009905	0.773992		K09E3.7	WBGene00019578	0.723941		F54F3.1	WBGene00003738	0.737024
	F46F3.1	WBGene00000449	1.32836		F53A2.3	WBGene00009951	1.25963		K08B4.6	WBGene00000535	1.29943		F44G3.6	WBGene00004809	1.42892				F52D2.10	WBGene00018691	0.78992		F52F12.2	WBGene00000640	0.680526		K10D11.2	WBGene00010746	0.759273		F55A11.5	WBGene00010078	0.7784
	F46F5.10	WBGene00018501	1.30789		F53A9.1	WBGene00018724	1.39128		K09F5.3a	WBGene00004999	1.36567		F44G4.8	WBGene00009717	1.30439				F52D2.8	WBGene00018690	0.758261		F52H2.4	WBGene00018716	0.781464		K10D11.4	WBGene00010748	0.756186		F55C10.3	WBGene00000728	0.595282
	F46F5.8	WBGene00018499	1.41686		F53A9.6	WBGene00018729	2.09151		K09H11.1	WBGene00019599	1.27394		F45D11.14	WBGene00018459	1.33346				F53A9.7	WBGene00018730	0.80391		F53A2.1	WBGene00009949	0.778746		K11D12.2	WBGene00004136	0.676807		F55C9.8	WBGene00010105	0.751458
	F46G10.4	WBGene00009798	1.38394		F53A9.7	WBGene00018730	2.31673		K09H11.3	WBGene00019600	1.28471		F45D3.4	WBGene00009724	1.6876				F53H4.2	WBGene00010007	0.676069		F53C3.13b	WBGene00018756	0.792528		K11G9.5	WBGene00019655	0.782506		F55H2.7	WBGene00010132	0.751076
	F48G7.10	WBGene00018621	1.38374		F53A9.8	WBGene00018731	1.85776		K10C2.1	WBGene00019617	1.26552		F45E4.3b	WBGene00018468	1.47742				F54A3.2	WBGene00018781	0.583027		F53F1.1	WBGene00009979	0.811851		K12B6.7	WBGene00019671	0.780923		F56A4.12	WBGene00018920	0.731954
	F49C12.12	WBGene00009881	1.31413		F53A9.9	WBGene00018732	2.01446		K10D6.2c	WBGene00010742	1.3841		F45E6.2	WBGene00000222	1.34546				F54B8.12	WBGene00010026	0.786734		F53G12.7	WBGene00000622	0.620076		K12D9.3	WBGene00005868	0.746672		F56B6.6	WBGene00018937	0.718277
	F49C12.3	WBGene00009873	1.29376		F53B3.3	WBGene00018742	1.3247		K10G4.3	WBGene00010752	1.41251		F46A9.5	WBGene00004807	1.38964				F54C8.4	WBGene00010037	0.76692		F53H2.1	WBGene00010004	0.796785		M01D7.4	WBGene00006461	0.780318		F56H6.11	WBGene00010171	0.729483
	F49C12.4	WBGene00009874	1.47251		F53B6.4	WBGene00009959	1.34927		K10G6.3	WBGene00004751	1.33251		F46C5.2	WBGene00009779	1.59512				F54D11.1	WBGene00018811	0.796526		F53H2.2	WBGene00010005	0.430025		M01E11.1	WBGene00019710	0.781994		F57B1.3	WBGene00000732	0.457521
	F49C12.5b	WBGene00009875	1.28819		F53F1.5	WBGene00009983	1.35181		K11D12.8	WBGene00019648	1.26694		F46C5.4	WBGene00009780	3.23336				F54E4.2	WBGene00010058	0.771904		F53H4.2	WBGene00010007	0.693729		M01F1.8	WBGene00010814	0.777756		F57B1.4	WBGene00000733	0.371985
	F49C12.6	WBGene00009876	1.28713		F53F10.2b	WBGene00018764	1.30022		K11D12.9	WBGene00019649	1.32484		F46F3.1	WBGene00000449	1.96505				F55A4.5	WBGene00018857	0.750948		F54B3.3	WBGene00010015	0.713291		M01G12.11	WBGene00010824	0.664353		F57B10.3	WBGene00019001	0.779635
	F49E12.8	WBGene00009901	1.37198		F53H4.5	WBGene00010010	1.38785		K11H12.3	WBGene00019659	1.31434		F46G10.1	WBGene00009796	1.29975				F55B11.2	WBGene00010084	0.745687		F54D1.4	WBGene00003606	0.747661		M01H9.5	WBGene00019721	0.751592		F57B7.3	WBGene00000729	0.718015
	F49E2.1b	WBGene00009885	1.32677		F54C9.10	WBGene00000187	1.78642		K11H3.1a	WBGene00010778	1.38356		F47B3.7	WBGene00018531	1.57681				F55B11.4	WBGene00010086	0.798174		F54D11.1	WBGene00018811	0.673251		M176.6b	WBGene00002199	0.782465		F57C9.2	WBGene00019009	0.783418
	F49H12.2	WBGene00018653	1.31277		F54C9.3	WBGene00010041	1.48919		K12D9.1	WBGene00019675	1.33116		F47B8.1	WBGene00009802	1.36293				F55C10.1	WBGene00000554	0.78068		F54D5.12	WBGene00010055	0.677865		M60.7	WBGene00019782	0.747498		F58A6.9	WBGene00019026	0.380929
	F49H6.11	WBGene00009912	1.29421		F54D10.4	WBGene00018805	1.34367		K12D9.11	WBGene00005882	1.29926		F47C10.2	WBGene00018540	1.31744				F55C10.4	WBGene00010108	0.71768		F54F11.3	WBGene00010071	0.778918		M88.1	WBGene00010904	0.66847		F58E1.9	WBGene00019040	0.752184
	F52B5.2	WBGene00009921	1.42025		F54D10.9	WBGene00018810	1.29053		K12H4.7a	WBGene00019682	1.48055		F48C1.9	WBGene00018601	1.55168				F55C7.7a	WBGene00006805	0.775173		F54F2.9	WBGene00018836	0.806084		R03H10.2	WBGene00019855	0.701151		F58E10.5	WBGene00001311	0.784434
	F52C6.11	WBGene00018668	1.35302		F54D5.3	WBGene00010049	1.39689		LLC1.2	WBGene00010793	1.51392		F48D6.4b	WBGene00018602	1.48983				F55C7.7d	WBGene00006805	0.732397		F55A11.5	WBGene00010078	0.734852		R05D8.4	WBGene00005917	0.671449		F58E6.1a	WBGene00010251	0.735487
	F52D10.3a	WBGene00001502	1.29311		F54D5.7	WBGene00010052	1.33267		M01D1.2	WBGene00019699	1.31219		F48D6.4c	WBGene00018602	1.71377				F55C9.11	WBGene00010107	0.779164		F55C10.3	WBGene00000728	0.657538		R05H10.3	WBGene00011044	0.722482		F58F6.1	WBGene00000678	0.59563
	F52E1.1	WBGene00004078	1.44174		F54D8.1	WBGene00001076	1.42854		M01H9.2	WBGene00019718	1.28418		F48E8.1b	WBGene00003055	1.606				F55C9.2	WBGene00043361	0.729848		F55D12.4	WBGene00006790	0.787063		R06C7.9	WBGene00011066	0.727958		F58F6.2	WBGene00000679	0.723893
	F52E1.9	WBGene00018697	1.31584		F54D8.3b	WBGene00000107	1.31115		M01H9.3a	WBGene00019719	1.27586		F49D11.9	WBGene00018632	1.31082				F55C9.4	WBGene00010101	0.774618		F55H12.3	WBGene00010134	0.78582		R07C3.7	WBGene00019923	0.766021		F58G1.6	WBGene00010268	0.767844
	F53B2.1	WBGene00009954	1.33903		F54E2.6	WBGene00018826	1.36142		M03A8.2	WBGene00019748	1.34293		F49E12.10	WBGene00009903	1.33793				F55C9.6	WBGene00010103	0.754873		F56C3.7	WBGene00018944	0.805375		R07C3.8	WBGene00019924	0.730129		F58G6.2	WBGene00010273	0.722106
	F53B2.6	WBGene00001820	1.42876		F54F11.2	WBGene00010070	1.35262		M04C7.1	WBGene00001677	1.27167		F49H6.3	WBGene00009907	1.65736				F56B3.7	WBGene00018931	0.791948		F56D1.6	WBGene00023407	0.801659		R08F11.2	WBGene00019966	0.780987		F59A7.3	WBGene00019091	0.77622
	F53B6.8	WBGene00009963	1.31386		F54F3.1	WBGene00003738	1.27602		M04C9.6c	WBGene00008878	1.38711		F52D1.2	WBGene00018683	1.33171				F56C9.11	WBGene00018954	0.724187		F56D6.5	WBGene00018973	0.740619		R08H2.6	WBGene00043467	0.744515		F59B1.6	WBGene00019099	0.780867
	F53C3.5	WBGene00018749	1.43869		F55C9.9		1.29565		M110.5a	WBGene00000894	1.33197		F52E1.7	WBGene00002021	1.37304				F56C9.7	WBGene00018951	0.781161		F56F12.1	WBGene00010156	0.792473		R09D1.5	WBGene00011161	0.74389		F59B10.4	WBGene00010320	0.772846
	F53H10.2	WBGene00010012	1.37644		F55F3.3	WBGene00010117	1.30829		M110.5b	WBGene00000894	1.28848		F52F12.7	WBGene00009940	1.39204				F56D6.5	WBGene00018973	0.761803		F56H11.6	WBGene00010176	0.74537		R09E12.4	WBGene00006266	0.747893		F59C6.7	WBGene00000492	0.742125
	F53H2.1	WBGene00010004	1.65884		F56B3.8	WBGene00018932	1.38392		M117.3	WBGene00010919	1.29136		F52H3.1	WBGene00002497	1.36643				F56H1.2	WBGene00018993	0.763152		F57B1.2	WBGene00006311	0.804822		R09F10.4	WBGene00002127	0.75877		H01M10.2	WBGene00019144	0.780016
	F53H8.4	WBGene00004893	1.29029		F56C11.6	WBGene00018958	1.2695		M70.1	WBGene00019783	1.44184		F53A2.5	WBGene00001092	3.331				F56H9.2	WBGene00010174	0.769641		F57B1.3	WBGene00000732	0.72885		R10A10.1	WBGene00019992	0.73808		H06I04.3b	WBGene00019168	0.763019
	F54D7.3	WBGene00018798	1.37481		F56C4.2	WBGene00010145	1.34601		R01H10.8	WBGene00000564	1.28588		F53A9.2	WBGene00018725	2.42115				F57B10.3	WBGene00019001	0.781483		F57C9.7	WBGene00019013	0.80822		R11G1.6b	WBGene00020012	0.750293		H12I19.4	WBGene00010391	0.710744
	F54D8.3b	WBGene00000107	1.29752		F56D1.5	WBGene00000969	1.27368		R02F2.2	WBGene00019832	1.44636		F53A9.8	WBGene00018731	1.89314				F57B7.3	WBGene00000729	0.749035		F58A4.10	WBGene00006704	0.810056		R12C12.1	WBGene00020022	0.703928		H17B01.2	WBGene00000646	0.563824
	F54H12.4	WBGene00018844	1.33359		F56F10.3	WBGene00018986	1.26328		R05A10.6	WBGene00011023	1.33771		F53B2.6	WBGene00001820	1.29852				F57G4.9	WBGene00010213	0.759663		F58B3.4	WBGene00010231	0.79762		R13A1.2	WBGene00006504	0.732686		H23L24.3b	WBGene00019230	0.767376
	F55C5.1	WBGene00010091	1.30624		F57A8.1	WBGene00010177	1.51924		R05D11.4	WBGene00011032	1.27435		F53F1.8	WBGene00005720	1.82691				F58A6.9	WBGene00019026	0.779186		F58B6.3a	WBGene00003917	0.72432		R13A1.7	WBGene00020044	0.656308		H28G03.3	WBGene00019251	0.524145
	F55D1.1	WBGene00018875	1.46478		F57C7.5	WBGene00010201	1.25121		R05D3.2	WBGene00019877	1.29348		F53G2.4a	WBGene00004129	1.32515				F58B3.8	WBGene00001107	0.710917		F58E1.12	WBGene00019043	0.805988		R144.9	WBGene00007015	0.631607		H32C10.3	WBGene00019257	0.61801
	F55F8.9	WBGene00018897	1.39564		F57F4.3	WBGene00001581	1.33939		R05D3.4	WBGene00007008	1.3283		F54C8.6	WBGene00010039	1.36237				F58B6.3a	WBGene00003917	0.793178		F58E1.7	WBGene00019038	0.803191		R151.1	WBGene00020106	0.780955		H35B03.2a	WBGene00019264	0.706849
	F56B3.12	WBGene00018935	1.34934		F57F5.1	WBGene00010204	1.67279		R05G9.2	WBGene00019904	1.26687		F54C9.3	WBGene00010041	1.33384				F58F9.2	WBGene00019057	0.776586		F58E10.5	WBGene00001311	0.798899		R31.1	WBGene00004855	0.778928		H38K22.2b	WBGene00010428	0.704886
	F56C11.5	WBGene00018957	1.31771		F58A6.11	WBGene00019028	1.53925		R06B10.3	WBGene00019914	1.41403		F54D5.11	WBGene00010054	1.29953				F58G1.4	WBGene00010266	0.730702		F58E2.5	WBGene00019049	0.749406		R90.3	WBGene00011285	0.738612		H42K12.3	WBGene00019272	0.676683
	F56C3.7	WBGene00018944	1.29366		F58B3.1	WBGene00003093	2.45962		R06B9.5	WBGene00011056	1.4276		F54D5.3	WBGene00010049	1.4496				F59B10.4	WBGene00010320	0.753066		F58F6.1	WBGene00000678	0.734976		T01H3.4	WBGene00011350	0.765551		JC8.6a	WBGene00010438	0.644096
	F56D1.2	WBGene00018960	1.39628		F58B3.2	WBGene00003094	2.2157		R07E3.2	WBGene00011103	1.44584		F54D5.4	WBGene00010050	1.73469				F59B2.10	WBGene00010313	0.79431		F58H7.3	WBGene00019069	0.780463		T02D1.3	WBGene00005678	0.758238		K01A2.6	WBGene00019281	0.591599
	F56D12.4	WBGene00002176	1.33342		F58D2.2	WBGene00010241	1.31002		R07E3.3	WBGene00011104	1.39226		F54D7.2	WBGene00018797	1.34943				F59B2.11	WBGene00010313	0.795889		F58H7.6	WBGene00019071	0.81055		T03F6.2	WBGene00001035	0.660037		K01A6.4	WBGene00010446	0.520477
	F56D2.4	WBGene00006731	1.33923		F58D5.2	WBGene00010242	1.30363		R07G3.1	WBGene00000390	1.40633		F54E2.1	WBGene00018823	2.11002				F59C6.2	WBGene00010323	0.789334		F59A1.4	WBGene00006148	0.76103		T03G6.2a	WBGene00003630	0.76591		K01D12.1	WBGene00010461	0.647375
	F56F11.4a	WBGene00018991	1.38756		F58E1.4	WBGene00019036	1.40967		R07H5.9	WBGene00011129	1.40295		F54F7.6	WBGene00010066	1.30546				F59C6.4	WBGene00010325	0.804012		F59A6.4	WBGene00019086	0.752274		T04A11.12	WBGene00005689	0.707206		K02D7.3	WBGene00000675	0.514936
	F56F4.1	WBGene00018978	1.43096		F58E1.9	WBGene00019040	1.25071		R08C7.5	WBGene00019949	1.26823		F55A11.4	WBGene00010077	1.33522				F59E12.12	WBGene00000252	0.777177		F59D12.3	WBGene00010331	0.773496		T04B2.4	WBGene00005723	0.781473		K02E11.2	WBGene00010511	0.738105
	F56H1.4	WBGene00004505	1.30031		F58G6.7	WBGene00010277	1.44439		R08E5.4	WBGene00019964	1.47887		F55A4.10	WBGene00018861	1.31581				F59F4.2	WBGene00010337	0.784514		F59E10.2	WBGene00000880	0.80215		T04C12.2	WBGene00005296	0.784206		K02E2.4	WBGene00002118	0.708835
	F56H6.11	WBGene00010171	1.39026		F58H1.4	WBGene00010287	1.35256		R09A1.1	WBGene00019971	1.33309		F55B11.4	WBGene00010086	1.44173				F59G1.5	WBGene00004214	0.779584		H02I12.1	WBGene00010351	0.629108		T04C4.1	WBGene00020208	0.702207		K02E2.7	WBGene00010508	0.744348
	F57C7.1a	WBGene00010199	1.28772		F59A1.6	WBGene00010292	1.91952		R09A1.2	WBGene00019972	1.35425		F56A8.6	WBGene00000774	1.37046				H03E18.1	WBGene00019148	0.767423		H04M03.8	WBGene00005732	0.788521		T05C12.9	WBGene00011472	0.745422		K02F2.6	WBGene00004778	0.755581
	F57C7.1b	WBGene00010199	1.35438		F59C12.2	WBGene00004776	1.56517		R09B3.1	WBGene00001372	1.34061		F56B3.5	WBGene00001154	1.3355				H05L03.3	WBGene00019160	0.691541		H08M01.2	WBGene00010374	0.737544		T05E11.6	WBGene00011482	0.6959		K02G10.4b	WBGene00001454	0.732423
	F57F4.3	WBGene00001581	1.41781		F59D6.3	WBGene00019105	1.46907		R09D1.2	WBGene00011158	1.29621		F56F12.1	WBGene00010156	1.31115				H08M01.2	WBGene00010374	0.75054		H10D18.5	WBGene00019180	0.760888		T05E8.3	WBGene00020263	0.774413		K03H1.4	WBGene00010539	0.666614
	F57G8.8	WBGene00005747	1.35725		F59F4.2	WBGene00010337	1.2869		R09E12.2	WBGene00019982	1.30993		F56H9.2	WBGene00010174	1.35773				H09F14.1	WBGene00010375	0.767639		H11L12.1	WBGene00019189	0.811818		T05G5.6	WBGene00001155	0.623783		K03H4.2	WBGene00010549	0.74725
	F57H12.5	WBGene00019020	1.28926		H06O01.1	WBGene00003964	1.4566		R09F10.9	WBGene00000427	1.36536		F57A8.1	WBGene00010177	1.38504				H12I13.1	WBGene00019190	0.745786		H14E04.1	WBGene00019198	0.640148		T05H4.13a	WBGene00000110	0.716109		K03H9.2	WBGene00000651	0.732181
	F58A3.2a	WBGene00001184	1.3724		H10E21.4	WBGene00019184	1.29213		R10D12.9	WBGene00011190	1.29207		F57B1.5	WBGene00010188	1.45155				H14E04.1	WBGene00019198	0.647518		H27D07.1	WBGene00005875	0.80393		T06F4.2b	WBGene00000531	0.7225		K04C1.1	WBGene00005194	0.753685
	F58B3.7	WBGene00010233	1.32104		H22K11.1	WBGene00000216	2.58913		R10H10.2	WBGene00004972	1.27141		F57C12.4	WBGene00003408	1.41366				H17B01.1a	WBGene00019207	0.741817		H35B03.2a	WBGene00019264	0.79636		T06G6.7	WBGene00005835	0.76369		K04D7.3	WBGene00001794	0.674892
	F58D5.5	WBGene00010244	1.34884		H27D07.5	WBGene00005869	1.27176		R119.6	WBGene00006385	1.32206		F57F4.4	WBGene00019017	1.62776				H17B01.2	WBGene00000646	0.794553		K01C8.1	WBGene00010456	0.771661		T07A9.12a	WBGene00020299	0.760364		K04E7.2	WBGene00003877	0.784132
	F58E2.7	WBGene00019050	1.36528		H28G03.1c	WBGene00019249	1.56725		R11D1.3	WBGene00011244	1.29279		F58B3.6	WBGene00010232	1.39688				H22K11.1	WBGene00000216	0.680141		K02C4.3	WBGene00010502	0.780857		T07A9.12b	WBGene00020299	0.663623		K04E7.3	WBGene00003551	0.468544
	F58E2.9	WBGene00019051	1.40379		H32C10.3	WBGene00019257	1.28268		R12E2.2	WBGene00020031	1.4036		F58E1.14	WBGene00019045	1.87015				JC8.4	WBGene00010436	0.792597		K02D7.3	WBGene00000675	0.494527		T09F5.6	WBGene00005277	0.745943		K05B2.3	WBGene00002052	0.662686
	F58E6.7	WBGene00010256	1.29782		H34I24.2	WBGene00019261	1.27596		R12E2.6	WBGene00020032	1.43199		F58G1.4	WBGene00010266	1.52411				JC8.8	WBGene00010440	0.754544		K02E2.4	WBGene00002118	0.75725		T10B9.2	WBGene00011672	0.77388		K05F1.7	WBGene00003456	0.60438
	F58G4.2	WBGene00006149	1.34216		H36L18.2	WBGene00010424	1.34238		R17.3	WBGene00011269	1.43458		F58G11.6	WBGene00010283	1.32509				K01A2.10	WBGene00019284	0.787297		K02F2.2	WBGene00019322	0.673523		T10E9.9	WBGene00020419	0.709565		K06A5.2	WBGene00019430	0.777636
	F58G6.1	WBGene00010272	1.49811		JC8.8	WBGene00010440	1.24833		R186.3	WBGene00011306	1.51515		F58H7.8	WBGene00019073	1.31538				K01A2.8b	WBGene00019282	0.675115		K03B8.8	WBGene00010525	0.758971		T11B7.1	WBGene00011706	0.696842		K06G5.2	WBGene00010606	0.761797
	F58H12.1	WBGene00002210	1.37295		K01A2.11b	WBGene00019285	1.33806		R52.4	WBGene00020076	1.4865		F59A1.4	WBGene00006148	1.77945				K01A6.2	WBGene00010444	0.723785		K03D7.4	WBGene00005467	0.747757		T11B7.2	WBGene00011707	0.75786		K07C5.5	WBGene00010628	0.762279
	F58H7.3	WBGene00019069	1.36963		K01A2.8b	WBGene00019282	1.7615		R53.3a	WBGene00001207	1.27276		F59A1.6	WBGene00010292	1.92222				K01C8.2	WBGene00010457	0.784147		K03E5.2	WBGene00019361	0.81306		T11G6.1	WBGene00002001	0.519963		K07F5.2	WBGene00003425	0.509297
	F59A1.3	WBGene00006150	1.55344		K01H12.2	WBGene00010485	1.32173		R74.2	WBGene00011278	1.40347		F59A7.6	WBGene00019093	1.34532				K02A11.3	WBGene00010488	0.778452		K04C1.5	WBGene00010555	0.795056		T12A2.5	WBGene00020439	0.773193		K07F5.3	WBGene00003449	0.387048
	F59A2.1	WBGene00003795	1.3322		K02B12.7	WBGene00010500	1.27058		T01B4.1	WBGene00006674	1.28563		F59B1.8	WBGene00019100	1.57258				K02B12.6	WBGene00010499	0.792042		K04E7.3	WBGene00003551	0.785741		T12A7.3	WBGene00011724	0.759491		K07F5.9	WBGene00006039	0.718107
	F59E12.11	WBGene00019126	1.33685		K03H1.3	WBGene00010538	1.31021		T01C8.1b	WBGene00020142	1.37513		F59B2.10	WBGene00010313	1.48176				K02B7.3	WBGene00010491	0.743903		K04F1.2	WBGene00005843	0.764124		T12B5.6	WBGene00020453	0.731346		K08B5.1	WBGene00019518	0.78088
	F59F5.5	WBGene00010344	1.64527		K04A8.6	WBGene00019377	1.27835		T01G9.2a	WBGene00011344	1.436		F59E11.7	WBGene00019113	1.52216				K02F2.2	WBGene00019322	0.702942		K04F1.7	WBGene00019386	0.810534		T14B1.1	WBGene00011763	0.710153		K08D12.6	WBGene00019540	0.590641
	H02I12.1	WBGene00010351	1.29852		K04F1.13	WBGene00019392	1.44103		T01G9.6a	WBGene00002196	1.27117		F59E12.3	WBGene00019119	1.52664				K03F8.2	WBGene00000044	0.790126		K05F6.1	WBGene00019412	0.803777		T14C1.2	WBGene00011766	0.764522		K08F4.8	WBGene00003434	0.424586
	H03G16.2	WBGene00010359	1.34918		K04F10.4a	WBGene00000254	1.26708		T01H3.2	WBGene00011348	1.31607		F59G1.1b	WBGene00019127	1.60213				K03H1.4	WBGene00010539	0.669711		K06A5.4	WBGene00019432	0.704139		T15D6.6	WBGene00003667	0.674508		K08G2.6	WBGene00005367	0.734211
	H10D12.2	WBGene00019176	1.31911		K05C4.6	WBGene00001979	1.25297		T01H3.3	WBGene00011349	1.26536		H03A11.2	WBGene00010357	1.39631				K04F10.4a	WBGene00000254	0.684798		K07A12.2	WBGene00010621	0.797559		T16G1.7	WBGene00011801	0.647148		K08G2.7	WBGene00010688	0.689857
	H12C20.2b	WBGene00004064	1.32647		K05C4.7	WBGene00010583	1.28624		T01H8.2	WBGene00011353	1.29441		H04M03.8	WBGene00005732	1.39762				K04G2.1	WBGene00010560	0.754087		K07C11.3	WBGene00019476	0.785729		T19D7.1	WBGene00020569	0.743497		K09F5.2	WBGene00006925	0.595544
	H16O14.2	WBGene00019206	1.32858		K05F1.2	WBGene00003469	1.4331		T02G6.7	WBGene00011390	1.50681		H06I04.1c	WBGene00019167	1.32257				K05F1.7	WBGene00003456	0.67474		K07H8.1	WBGene00019503	0.804276		T20B3.13	WBGene00011853	0.778659		K09F6.9	WBGene00019592	0.773321
	H20J04.7	WBGene00019222	1.33184		K05F1.7	WBGene00003456	1.30264		T03F7.3	WBGene00005269	1.32932		H06O01.1	WBGene00003964	1.31334				K06A4.7	WBGene00010597	0.788624		K08B4.4	WBGene00019516	0.648429		T20B3.3	WBGene00005425	0.761126		K09G1.2	WBGene00010728	0.705274
	H35B03.2b	WBGene00019264	1.38855		K05F6.2	WBGene00019413	1.30556		T04A8.14	WBGene00001259	1.45032		H10E21.1	WBGene00019182	1.30546				K07A12.3	WBGene00000209	0.645839		K08B4.5	WBGene00019517	0.797376		T20D4.9	WBGene00020615	0.669418		K09G1.4	WBGene00001053	0.762508
	K01H12.3	WBGene00003629	1.35491		K06A5.3	WBGene00019431	1.30472		T04F8.6	WBGene00011444	1.43694		H17B01.1b	WBGene00019207	1.43447				K07C6.5	WBGene00019473	0.745469		K08C7.4	WBGene00010647	0.723373		T20G5.6	WBGene00006783	0.771098		K10G4.5	WBGene00010754	0.771968
	K02A4.2	WBGene00001681	1.29014		K06G5.1	WBGene00010605	1.50898		T05D4.3	WBGene00011476	1.31758		H20J04.3	WBGene00019218	1.70215				K07E3.8	WBGene00006890	0.779811		K08E4.4	WBGene00010668	0.682235		T20H9.2	WBGene00020638	0.754116		K11H3.4	WBGene00010781	0.747615
	K02E11.4	WBGene00010513	1.34189		K07A1.3	WBGene00010610	1.44166		T05G5.2	WBGene00001951	1.29239		H22K11.1	WBGene00000216	2.2874				K07F5.1	WBGene00003467	0.743795		K08F8.3	WBGene00001505	0.812311		T21C12.1b	WBGene00006784	0.736269		M01B12.4a	WBGene00019697	0.784914
	K02E7.10	WBGene00019314	1.49283		K07B1.8	WBGene00019468	1.25672		T05G5.5	WBGene00011500	1.38497		H35N09.2	WBGene00019266	1.31853				K07F5.11	WBGene00006050	0.802177		K09E4.3	WBGene00010721	0.608102		T21C12.2	WBGene00001993	0.731036		M01D7.1	WBGene00019706	0.735458
	K02F3.1	WBGene00019325	1.38303		K07C11.10	WBGene00019482	1.37848		T05G5.8	WBGene00011502	1.28476		JC8.8	WBGene00010440	1.31456				K07F5.2	WBGene00003425	0.672744		K09F5.2	WBGene00006925	0.746403		T21D12.9c	WBGene00020649	0.780065		M01G12.11	WBGene00010824	0.719055
	K02F6.2	WBGene00019336	1.58158		K07F5.2	WBGene00003425	1.43265		T06A4.3	WBGene00020283	1.28084		K01D12.11	WBGene00010470	1.65948				K07F5.3	WBGene00003449	0.777489		K09H9.5	WBGene00019597	0.813648		T22C1.4	WBGene00011915	0.765834		M01G12.3	WBGene00010818	0.783194
	K02F6.4	WBGene00019338	1.34043		K08B5.1	WBGene00019518	1.86296		T07C4.2	WBGene00006545	1.39511		K02E7.4	WBGene00019309	1.60506				K07F5.6	WBGene00010634	0.765523		K11D12.1	WBGene00000862	0.73594		T22D2.1	WBGene00006882	0.68643		M01G12.9	WBGene00010822	0.658081
	K03B8.1	WBGene00003535	1.3133		K08C7.5	WBGene00001477	1.35135		T07F12.3	WBGene00020323	1.27034		K02F6.2	WBGene00019336	1.29564				K07F5.9	WBGene00006039	0.793295		M01E5.6	WBGene00010808	0.764258		T23F2.2b	WBGene00020735	0.766046		M02F4.8	WBGene00000175	0.770062
	K03D3.10c	WBGene00004287	1.28816		K08D12.6	WBGene00019540	1.2517		T07G12.11	WBGene00011601	1.32373		K04A8.10	WBGene00019379	1.44543				K08B4.3	WBGene00019515	0.797825		M01G12.11	WBGene00010824	0.614215		T23G7.2	WBGene00011965	0.684016		M03D4.1d	WBGene00006974	0.777368
	K03H1.11	WBGene00010546	1.35643		K08F4.8	WBGene00003434	1.32722		T08A9.9	WBGene00004990	1.5313		K04A8.2	WBGene00019374	1.34904				K08C9.5	WBGene00010652	0.763115		M01G12.9	WBGene00010822	0.809818		T25G3.2	WBGene00000496	0.77508		M117.1	WBGene00010918	0.68698
	K04A8.7	WBGene00019378	1.43161		K08G2.6	WBGene00005367	1.27596		T08B2.5d	WBGene00020346	1.27392		K04F10.4e	WBGene00000254	2.07156				K08D8.2	WBGene00010656	0.79232		M02F4.9	WBGene00019739	0.805677		T26A5.1	WBGene00007060	0.763247		M195.1	WBGene00000653	0.601823
	K04G7.4b	WBGene00019401	1.31475		K08H10.7	WBGene00004323	1.31009		T08G11.1a	WBGene00011629	1.29222		K04G7.4a	WBGene00019401	1.34556				K08E3.1	WBGene00010661	0.667609		M02H5.10	WBGene00005257	0.792178		T26H2.8	WBGene00005653	0.710916		R01E6.2	WBGene00010968	0.644894
	K05F6.4	WBGene00019415	1.34776		K08H2.4	WBGene00010691	1.5385		T08H10.3	WBGene00020370	1.29366		K04H4.6a	WBGene00000799	1.33643				K08E4.3	WBGene00010667	0.759319		M04C9.5	WBGene00001121	0.802399		T27A10.6	WBGene00020846	0.718254		R02C2.4	WBGene00019816	0.755059
	K07C5.1	WBGene00000200	1.52172		K09C6.2	WBGene00019556	1.49414		T09A12.5	WBGene00020374	1.55357		K05C4.1	WBGene00003951	1.33255				K08E4.4	WBGene00010668	0.721124		M04D8.1	WBGene00002104	0.737447		T27C5.8	WBGene00012081	0.743848		R02D5.7	WBGene00010980	0.782328
	K07D4.6	WBGene00019486	1.3963		K09E9.1	WBGene00010724	1.2735		T09E11.7	WBGene00011656	1.28361		K05C4.6	WBGene00001979	1.35439				K09F5.1	WBGene00019582	0.801774		M04G7.2	WBGene00019773	0.797308		T27D12.4	WBGene00003979	0.769993		R03A10.5	WBGene00010985	0.776943
	K08E3.2	WBGene00010662	1.47904		K09F5.3a	WBGene00004999	1.56384		T09F5.1	WBGene00011665	1.45587		K05D4.3	WBGene00010588	1.68294				K10C2.4	WBGene00019620	0.80079		M05D6.4	WBGene00010877	0.797879		T28A11.9	WBGene00005596	0.71292		R03G5.1	WBGene00001169	0.74526
	K08F11.1	WBGene00019541	1.49665		K10B2.2	WBGene00019605	1.60727		T10B10.9	WBGene00011685	1.2762		K06A4.1	WBGene00003522	2.84236				K10C8.1	WBGene00010734	0.753299		M117.3	WBGene00010919	0.770123		T28C12.1	WBGene00020888	0.767012		R05F9.3	WBGene00003430	0.665845
	K08H10.9	WBGene00010699	1.30385		K10C2.1	WBGene00019617	1.56584		T11F1.1	WBGene00005807	1.29353		K06A4.4	WBGene00010594	1.35075				K10G4.6	WBGene00005336	0.802299		M28.5	WBGene00010896	0.762138		T28C12.3	WBGene00020890	0.769232		R06C7.6	WBGene00011065	0.765032
	K10B2.1	WBGene00003009	1.28608		K10C2.3	WBGene00019619	1.39885		T11G6.3	WBGene00011718	1.31965		K06A4.7	WBGene00010597	1.93345				K10H10.6	WBGene00010762	0.803517		M7.5	WBGene00010882	0.780915		W02B8.3	WBGene00012199	0.769489		R07B5.8	WBGene00011085	0.643443
	K10D2.6	WBGene00001262	1.36779		K10G6.3	WBGene00004751	1.28895		T12A2.2	WBGene00020437	1.38974		K06G5.1	WBGene00010605	1.91368				K11D12.1	WBGene00000862	0.778059		M88.5	WBGene00010908	0.789631		W02H5.5	WBGene00020960	0.775618		R07E5.4	WBGene00011112	0.773138
	K10D3.2	WBGene00006753	1.37189		K10H10.6	WBGene00010762	1.25757		T12A7.2	WBGene00011723	1.37636		K07G5.3	WBGene00010642	1.38178				K11D12.2	WBGene00004136	0.660917		R03G5.5	WBGene00019846	0.774352		W02H5.8	WBGene00020962	0.764105		R07G3.8	WBGene00019944	0.715729
	K11G12.7	WBGene00000043	1.42713		K11D2.2	WBGene00010769	1.73658		T12B5.4	WBGene00020451	1.32612		K07H8.9	WBGene00019509	1.43215				K12B6.6	WBGene00019670	0.79186		R03H10.4	WBGene00019856	0.778917		W03B1.5	WBGene00020974	0.773758		R09A8.1	WBGene00011152	0.726417
	K11G9.3	WBGene00019654	1.34595		K11G12.2	WBGene00000042	1.53777		T12G3.1	WBGene00011737	1.3394		K08B12.2b	WBGene00019521	2.17812				K12D12.5	WBGene00010787	0.792952		R04B3.1	WBGene00019866	0.808451		W03D2.10	WBGene00006173	0.775263		R09B5.3	WBGene00000556	0.713552
	M01B12.1	WBGene00019696	1.41322		K11G12.7	WBGene00000043	1.25574		T16A1.4	WBGene00020535	1.27313		K08B12.5	WBGene00006437	1.29594				K12H6.1	WBGene00003709	0.79363		R04D3.3	WBGene00011011	0.806646		W03G11.2	WBGene00012224	0.70623		R09F10.6	WBGene00005237	0.618521
	M01F1.7	WBGene00010813	1.28674		K11G9.6	WBGene00003473	1.89161		T16G1.4	WBGene00011798	1.37872		K08D8.5	WBGene00010659	1.49852				M01A10.5	WBGene00019713	0.712331		R05D7.3	WBGene00011028	0.809184		W04A8.3	WBGene00012238	0.686826		R102.2	WBGene00011289	0.758698
	M01G12.2	WBGene00010817	1.42248		K11H12.3	WBGene00019659	1.26037		T18H9.2	WBGene00000215	1.3481		K08D8.6	WBGene00010660	1.45448				M01G12.11	WBGene00010824	0.572465		R05H11.2	WBGene00019908	0.806227		W05B2.4	WBGene00012272	0.68791		R102.7	WBGene00011294	0.747857
	M03F8.4	WBGene00019763	1.36801		K12D12.5	WBGene00010787	1.36711		T19D12.10	WBGene00020584	1.28694		K08F11.4a	WBGene00006968	1.7257				M01G5.5	WBGene00004905	0.753348		R05H5.3	WBGene00011038	0.802901		W05G11.3	WBGene00000663	0.78147		R10D12.5	WBGene00011186	0.760916
	M04B2.1	WBGene00003218	1.32525		K12F2.2b	WBGene00006874	1.39945		T19H12.10	WBGene00020593	1.38781		K08H10.1	WBGene00002263	1.61491				M02B7.3a	WBGene00003884	0.625513		R06B9.2	WBGene00011053	0.797809		W06G6.6	WBGene00005823	0.764437		R11G11.11	WBGene00005853	0.732
	M04G12.4b	WBGene00010868	1.31873		K12G11.3	WBGene00010790	3.18382		T20D3.7	WBGene00006931	1.2668		K08H2.1	WBGene00004827	1.46915				M04G12.3	WBGene00001554	0.744454		R07A4.4	WBGene00011075	0.784824		W08F4.9	WBGene00021098	0.757843		R12C12.9a	WBGene00020029	0.745313
	M05D6.3	WBGene00010876	1.29407		K12H4.7a	WBGene00019682	1.34989		T20G5.8	WBGene00011870	1.34271		K09C6.6	WBGene00019560	1.68782				M05D6.4	WBGene00010877	0.779586		R07C3.7	WBGene00019923	0.751129		W09B6.4	WBGene00021104	0.783179		R13A5.6	WBGene00020049	0.771538
	M151.2	WBGene00019794	1.40738		M01A8.2	WBGene00010796	1.26847		T21D9.1	WBGene00000737	1.47154		K09D9.12	WBGene00019569	1.32279				M110.3	WBGene00010913	0.789008		R07E3.3	WBGene00011104	0.782546		W09G12.3	WBGene00023163	0.724729		R13H8.1d	WBGene00000912	0.782901
	M163.7	WBGene00010939	1.34871		M01E5.1	WBGene00010804	1.24731		T21H3.1	WBGene00020662	1.98914		K09E10.1	WBGene00019579	1.35825				M176.6b	WBGene00002199	0.79684		R07E3.4	WBGene00011105	0.746988		W10G11.13	WBGene00021143	0.767899		R13H9.5	WBGene00020071	0.661112
	M199.3	WBGene00010952	1.2948		M01F1.3	WBGene00010809	1.48939		T22E5.5	WBGene00003495	1.2923		K09F6.4	WBGene00019587	1.33221				M28.5	WBGene00010896	0.761628		R07E5.4	WBGene00011112	0.718636		Y105C5A.10	WBGene00013635	0.72936		R166.5b	WBGene00011304	0.730227
	M7.2	WBGene00002214	1.39403		M01F1.8	WBGene00010814	1.74069		T22F3.6	WBGene00005422	1.26703		K09F6.5	WBGene00019588	1.32946				M79.1c	WBGene00000018	0.555716		R07G3.8	WBGene00019944	0.679331		Y105C5A.22	WBGene00013641	0.728863		R52.2	WBGene00020074	0.768646
	R01E6.2	WBGene00010968	1.31755		M03A8.1	WBGene00000991	1.31966		T22H2.5a	WBGene00011935	1.31965		K10C2.1	WBGene00019617	1.49437				R03A10.5	WBGene00010985	0.710191		R08C7.10c	WBGene00019953	0.765847		Y105E8A.8	WBGene00013669	0.781623		T01B6.4	WBGene00020136	0.778932
	R03G5.6	WBGene00019847	1.32819		M04C7.1	WBGene00001677	1.32975		T23B3.5	WBGene00020713	1.31751		K10D3.2	WBGene00006753	1.57926				R03D7.2	WBGene00010989	0.778185		R09D1.10	WBGene00011166	0.799625		Y106G6H.7	WBGene00004753	0.695667		T01B7.7	WBGene00004397	0.559997
	R04B5.7	WBGene00011005	1.33446		M05D6.5	WBGene00010878	1.32876		T23G7.5	WBGene00011967	1.31625		K10F12.3b	WBGene00004045	1.40953				R03E9.3	WBGene00019844	0.738483		R09F10.6	WBGene00005237	0.806241		Y10G11A.2	WBGene00012424	0.700598		T01D1.1	WBGene00020147	0.729725
	R05A10.8	WBGene00011025	1.29001		M162.2	WBGene00010928	1.26172		T23H2.5	WBGene00004273	1.63093		K11D12.3	WBGene00005655	1.38647				R03H4.3	WBGene00005894	0.736978		R09F10.9	WBGene00000427	0.766471		Y111B2A.12	WBGene00013735	0.728798		T02B11.7	WBGene00003550	0.742895
	R07C3.3	WBGene00019919	1.30755		M163.4	WBGene00001583	1.37774		T24B8.5	WBGene00011979	2.1241		K11E4.1	WBGene00010773	1.50478				R04E5.7	WBGene00019870	0.772378		R09H3.2	WBGene00043469	0.743308		Y111B2A.13	WBGene00013736	0.716685		T02E1.7	WBGene00011379	0.779805
	R07E3.5	WBGene00011106	1.30854		M28.6	WBGene00010897	1.27258		T24C4.4	WBGene00020760	1.34586		K11G9.6	WBGene00003473	2.43882				R05A10.4	WBGene00011021	0.803459		R106.2	WBGene00020086	0.674784		Y111B2A.24	WBGene00013742	0.771861		T03F7.7a	WBGene00011404	0.715725
	R07E5.14	WBGene00004387	1.33222		M60.4	WBGene00019780	1.24519		T24F1.3	WBGene00011995	1.33929		K12B6.1	WBGene00019666	1.46238				R05G9.3	WBGene00019905	0.787161		R107.2	WBGene00011298	0.77322		Y18D10A.12	WBGene00012482	0.737435		T04F3.1	WBGene00011436	0.760344
	R07G3.1	WBGene00000390	1.57702		R02E12.6	WBGene00019830	1.83753		T25B6.7	WBGene00004911	1.41705		K12G11.3	WBGene00010790	3.01475				R06B10.7	WBGene00019916	0.726173		R10E11.6	WBGene00011218	0.762187		Y18D10A.16	WBGene00012483	0.76952		T04G9.1	WBGene00020214	0.773234
	R07H5.8	WBGene00011128	1.45218		R02F2.1a	WBGene00019831	1.27772		T25C12.2	WBGene00004994	1.28024		LLC1.2	WBGene00010793	1.36711				R06C7.3a	WBGene00000963	0.709118		R11.2	WBGene00011227	0.761199		Y19D10A.3	WBGene00021218	0.779793		T04G9.2	WBGene00003534	0.747756
	R08A2.5	WBGene00011136	1.39989		R02F2.4	WBGene00019833	1.80344		T26C5.1	WBGene00001761	1.26714		M01B12.1	WBGene00019696	1.45454				R06F6.6	WBGene00011069	0.74717		R11A5.4	WBGene00011232	0.710035		Y19D2B.1	WBGene00012489	0.702439		T05A10.3	WBGene00011460	0.736809
	R08F11.1	WBGene00019965	1.31656		R03G5.1	WBGene00001169	1.26983		T26E4.14	WBGene00012054	1.41904		M01E10.3	WBGene00019709	1.3413				R07C12.2	WBGene00019932	0.74973		R11A5.7	WBGene00011235	0.79905		Y1A5A.1	WBGene00012379	0.763598		T05C7.1	WBGene00020257	0.762408
	R08H2.2	WBGene00006147	1.31605		R05F9.3	WBGene00003430	1.25239		T27A8.3	WBGene00012075	1.47278		M01H9.2	WBGene00019718	1.35705				R07C3.7	WBGene00019923	0.71712		R11G1.3	WBGene00001759	0.777114		Y34D9A.3b	WBGene00021329	0.775573		T05E12.6	WBGene00011487	0.654792
	R09B3.3	WBGene00011156	1.32471		R06A10.1	WBGene00019909	1.3359		T27C5.2	WBGene00005944	1.33753		M02H5.8	WBGene00019744	1.30278				R07C3.8	WBGene00019924	0.636436		R12E2.10	WBGene00020035	0.813184		Y37A1B.15	WBGene00001575	0.707978		T05G5.6	WBGene00001155	0.493062
	R09B5.5	WBGene00004139	1.33219		R06C1.4	WBGene00011059	1.42277		T27C5.5	WBGene00005349	1.29088		M03A1.6a	WBGene00019747	1.78426				R08H2.1	WBGene00000986	0.745053		R12H7.2	WBGene00000217	0.799764		Y37E11AL.6	WBGene00021362	0.764172		T06A1.5	WBGene00020280	0.769242
	R09D1.5	WBGene00011161	1.42742		R07E3.5	WBGene00011106	1.24511		T27E9.6	WBGene00012096	1.51243		M03A8.1	WBGene00000991	1.44599				R08H2.9	WBGene00011150	0.78889		R13A1.3	WBGene00020042	0.81228		Y38A8.1	WBGene00003580	0.760865		T06C12.6	WBGene00003692	0.562615
	R10D12.9	WBGene00011190	1.38415		R07E4.6b	WBGene00002190	1.26466		T27F7.2a	WBGene00020867	1.32469		M03C11.5	WBGene00010842	1.39152				R09A1.3	WBGene00019973	0.782508		R144.10	WBGene00020098	0.747242		Y38C1AA.11	WBGene00021401	0.782746		T06D4.2	WBGene00020291	0.783334
	R10E11.1b	WBGene00000366	1.31367		R07G3.1	WBGene00000390	1.25214		T28H10.3	WBGene00012144	1.29099		M28.6	WBGene00010897	1.36023				R09A8.4	WBGene00000755	0.800998		R144.9	WBGene00007015	0.736166		Y38E10A.1	WBGene00012579	0.7133		T07A9.2	WBGene00001338	0.675747
	R10E4.9	WBGene00011205	1.33899		R08C7.8	WBGene00019951	1.32541		W01A11.2	WBGene00020910	1.33819		M60.2	WBGene00019779	2.44779				R09B5.1	WBGene00019976	0.804373		R52.1	WBGene00020073	0.736246		Y38E10A.14	WBGene00012592	0.740094		T07C12.7	WBGene00011571	0.73341
	R11G1.3	WBGene00001759	1.2925		R08E3.1	WBGene00019957	1.33979		W01A8.1	WBGene00007024	1.37162		M7.3	WBGene00000246	1.53234				R09B5.3	WBGene00000556	0.75196		R52.2	WBGene00020074	0.524176		Y38F1A.6	WBGene00012608	0.541882		T07D4.4b	WBGene00011580	0.688616
	R11G11.10	WBGene00005852	1.30641		R08E3.3	WBGene00019959	1.38925		W01C8.5	WBGene00020921	1.30603		PAR2.4b	WBGene00019802	1.40114				R10E11.8	WBGene00006910	0.720598		T01G6.5	WBGene00020152	0.754015		Y38F2AR.1	WBGene00021419	0.694018		T07D4.4c	WBGene00011580	0.620563
	R13D11.4	WBGene00020058	1.32129		R10E11.2	WBGene00006911	1.52581		W02B12.3b	WBGene00004698	1.4517		R01H10.1	WBGene00001002	1.5939				R12C12.1	WBGene00020022	0.787312		T01G6.6	WBGene00020153	0.75082		Y39A1A.5	WBGene00012644	0.720497		T07H6.2	WBGene00003394	0.755398
	R13H7.2b	WBGene00020069	1.35135		R10E4.1	WBGene00011198	1.30549		W02D7.8	WBGene00020943	1.45851		R01H2.5	WBGene00019813	1.34953				R12E2.15	WBGene00020040	0.783858		T01H10.6	WBGene00011359	0.775559		Y39B6A.48	WBGene00001987	0.771024		T08A9.12	WBGene00004987	0.684109
	R151.7a	WBGene00020110	1.32455		R10F2.2	WBGene00019994	1.42613		W03A5.2	WBGene00020967	1.47937		R02D5.1	WBGene00010976	1.32905				R12H7.1	WBGene00006749	0.728686		T02G5.1	WBGene00020161	0.782957		Y39F10A.2	WBGene00021453	0.678812		T08D2.3	WBGene00011608	0.758807
	R153.1a	WBGene00020114	1.29919		R11.4	WBGene00011229	1.24715		W03A5.3	WBGene00001731	1.65085		R03D7.6	WBGene00001753	2.32517				R13A1.7	WBGene00020044	0.629998		T02G5.6	WBGene00003420	0.779647		Y39G10AR.18b	WBGene00021474	0.719129		T08E11.6	WBGene00020362	0.768134
	R160.5	WBGene00020122	1.37636		R12B2.5b	WBGene00007016	1.2892		W03D8.6	WBGene00002174	1.45947		R04D3.2	WBGene00011010	1.43562				R13A5.10	WBGene00020052	0.744569		T03E6.6	WBGene00005820	0.81014		Y39H10A.6	WBGene00021482	0.751145		T09A5.2	WBGene00002216	0.746407
	R160.7	WBGene00003084	1.28601		R13D11.7	WBGene00020061	1.43604		W03F9.10	WBGene00021004	1.42066		R04D3.8	WBGene00005117	1.44163				R13D7.10	WBGene00020055	0.771433		T04A8.3	WBGene00011405	0.782543		Y43F8B.12	WBGene00012822	0.773167		T09F5.9	WBGene00011668	0.695747
	R74.5	WBGene00011279	1.60331		R13H4.5	WBGene00011263	1.32207		W03G1.5	WBGene00021011	1.62326		R05D3.2	WBGene00019877	1.32726				R160.3	WBGene00020120	0.789856		T04B2.1	WBGene00011421	0.798741		Y43F8B.3	WBGene00012814	0.777276		T10B5.7	WBGene00020393	0.719591
	T01C1.3	WBGene00011315	1.55173		T01B11.4	WBGene00020140	1.2602		W04A8.6	WBGene00012241	1.58419		R05D8.6	WBGene00005215	1.39842				R31.1	WBGene00004855	0.676319		T04B2.4	WBGene00005723	0.720024		Y43F8C.4	WBGene00012826	0.717965		T10D4.4	WBGene00002114	0.775643
	T01C4.6	WBGene00005927	1.60878		T01E8.4	WBGene00011332	1.25352		W04D2.1b	WBGene00000228	1.27209		R07B1.1	WBGene00006881	1.33809				R53.2	WBGene00011272	0.759399		T04C12.5	WBGene00000064	0.787541		Y46G5A.10	WBGene00012901	0.774866		T12A2.12	WBGene00005162	0.74675
	T01G5.3	WBGene00005615	1.44425		T01G1.2	WBGene00011337	1.25619		W04D2.6a	WBGene00012245	1.31552		R07B1.10	WBGene00002271	2.08164				R53.4	WBGene00011273	0.712516		T04F3.3	WBGene00011438	0.798751		Y47D3B.11	WBGene00012944	0.745188		T12C9.6	WBGene00003615	0.782418
	T01G5.6	WBGene00011341	1.42221		T01G9.6a	WBGene00002196	1.24691		W04E12.3	WBGene00012248	1.30648		R07C3.6	WBGene00019922	2.18623				T01B11.1	WBGene00020138	0.802786		T04F8.8	WBGene00011446	0.760525		Y47G6A.27	WBGene00021651	0.726117		T13A10.11a	WBGene00006416	0.767096
	T01G6.8	WBGene00003720	1.65427		T02G5.2	WBGene00020162	1.37862		W04E12.8	WBGene00012253	1.50612		R08E5.4	WBGene00019964	1.66555				T01B7.7	WBGene00004397	0.714348		T04H1.9	WBGene00006539	0.748883		Y48E1B.2a	WBGene00013001	0.748327		T13A10.12	WBGene00005743	0.759901
	T01G6.9	WBGene00006282	1.33252		T02G5.7	WBGene00020166	1.69709		W04G5.1	WBGene00012263	1.28986		R08H2.12	WBGene00005326	1.30589				T01D1.2b	WBGene00001340	0.746676		T05A12.1	WBGene00005910	0.803222		Y48G1BM.2	WBGene00021668	0.708345		T13F2.12	WBGene00011749	0.718507
	T01G9.1	WBGene00011343	1.50998		T04A8.4	WBGene00044078	1.3793		W04G5.2	WBGene00004275	1.36762		R08H2.2	WBGene00006147	1.41219				T01D1.6	WBGene00000034	0.756686		T05F1.1	WBGene00011488	0.78189		Y48G9A.1	WBGene00021695	0.682978		T13F3.3	WBGene00003717	0.708678
	T01G9.6a	WBGene00002196	1.35558		T04D3.4	WBGene00001555	1.27767		W05H7.2	WBGene00021045	1.30734		R09A1.1	WBGene00019971	1.29568				T01E8.7	WBGene00005352	0.74985		T05G5.6	WBGene00001155	0.549562		Y50E8A.11	WBGene00013054	0.78273		T13H5.4	WBGene00011758	0.738566
	T01H3.2	WBGene00011348	1.40307		T05A8.4	WBGene00020230	1.25789		W05H7.4b	WBGene00021047	1.31701		R09B3.1	WBGene00001372	1.29674				T01G6.3	WBGene00006233	0.765848		T05H10.5a	WBGene00006734	0.781317		Y50E8A.4a	WBGene00006795	0.7451		T14B1.1	WBGene00011763	0.76573
	T02B5.1	WBGene00011362	1.57121		T05B4.9	WBGene00020240	1.36477		W06A7.2	WBGene00012291	1.43313		R09B5.11	WBGene00019979	1.47606				T01H3.4	WBGene00011350	0.738148		T06E4.7	WBGene00011534	0.799677		Y51A2D.7b	WBGene00013075	0.721129		T14B4.3	WBGene00020500	0.777286
	T02G5.9b	WBGene00002238	1.5201		T05C3.2	WBGene00020254	1.77483		W06F12.3	WBGene00012307	1.27023		R09B5.6	WBGene00019978	1.38303				T03F1.10	WBGene00020191	0.801509		T06E6.1	WBGene00011538	0.797993		Y53G8AM.4	WBGene00021804	0.565507		T14B4.8	WBGene00020502	0.756434
	T02H6.10	WBGene00020180	1.38905		T05E11.6	WBGene00011482	1.33421		W07A8.3	WBGene00001043	1.32037		R09H3.3	WBGene00019991	1.40864				T03F6.2	WBGene00001035	0.696907		T07C4.9	WBGene00003589	0.678602		Y55F3BR.1	WBGene00021938	0.728099		T15B7.1	WBGene00020516	0.665598
	T02H6.1b	WBGene00020171	1.40204		T05F1.6a	WBGene00002027	1.69652		W07B3.2b	WBGene00001561	1.3476		R107.7	WBGene00001749	1.33459				T03G11.2	WBGene00005711	0.802779		T07D3.3	WBGene00020306	0.813215		Y55F3BR.4	WBGene00021941	0.77952		T15B7.3	WBGene00000716	0.637762
	T03A1.3	WBGene00043482	1.67701		T06D8.3	WBGene00011524	1.47614		W07B8.1	WBGene00021070	1.30108		R11G1.3	WBGene00001759	1.43751				T04A6.1b	WBGene00020200	0.754785		T07D4.4b	WBGene00011580	0.775397		Y57G11A.5	WBGene00013293	0.77348		T15D6.6	WBGene00003667	0.659459
	T03E6.8	WBGene00011397	1.28857		T06E4.10	WBGene00011537	1.29268		W07E6.1	WBGene00021073	1.28844		R12C12.3	WBGene00020023	1.4594				T04C10.4	WBGene00000221	0.722362		T07D4.4c	WBGene00011580	0.744732		Y59A8B.3	WBGene00005350	0.751061		T17H7.4h	WBGene00001573	0.513542
	T03F6.4	WBGene00011400	1.32218		T07H6.3	WBGene00000739	1.35223		W07G4.4	WBGene00012338	1.29343		R12E2.2	WBGene00020031	1.30505				T04F3.1	WBGene00011436	0.781435		T07F8.3a	WBGene00001597	0.750838		Y5H2B.1	WBGene00021164	0.733796		T19A6.2a	WBGene00003596	0.742566
	T04A8.14	WBGene00001259	1.34156		T08A9.9	WBGene00004990	1.27515		W08A12.2	WBGene00021079	1.2935		R12E2.6	WBGene00020032	1.4979				T04H1.1	WBGene00011448	0.757691		T08A9.11	WBGene00020339	0.794926		Y70C5C.1	WBGene00013492	0.771133		T19B10.4a	WBGene00004152	0.633766
	T05A8.1	WBGene00020227	1.30997		T08B2.7a	WBGene00020347	1.39794		W08D2.7	WBGene00012342	1.38244		R160.4	WBGene00020121	1.58784				T05A10.3	WBGene00011460	0.795872		T08B6.1	WBGene00020351	0.754614		Y70G10A.3	WBGene00013499	0.775505		T19C9.3	WBGene00005458	0.754214
	T05A8.4	WBGene00020230	1.31631		T08G11.3	WBGene00011630	1.25405		W08E12.7	WBGene00021088	1.30382		R53.1	WBGene00011271	1.38401				T05B11.6	WBGene00005661	0.75828		T08D2.5	WBGene00011610	0.794965		Y71A12B.11	WBGene00013508	0.734686		T19D12.5	WBGene00020580	0.783394
	T05B11.1	WBGene00020245	1.28627		T08G5.10	WBGene00003474	2.36287		W08F4.7	WBGene00021096	1.53632		R53.7a	WBGene00011276	1.31121				T05C1.3	WBGene00020250	0.629448		T08G2.3	WBGene00020366	0.783935		Y71G12B.20	WBGene00003111	0.783324		T19D7.1	WBGene00020569	0.759151
	T05C12.5	WBGene00011469	1.28587		T09E11.4	WBGene00011653	1.26242		W09G12.9	WBGene00021123	1.29594		R74.2	WBGene00011278	1.44638				T05G5.1	WBGene00011498	0.764789		T08G3.6	WBGene00011618	0.772084		Y71H2AM.18	WBGene00022184	0.758684		T19H12.3b	WBGene00020589	0.750523
	T05G5.12	WBGene00000932	1.40678		T09F3.1	WBGene00011661	1.28778		Y105C5A.8	WBGene00013633	1.30386		R74.5	WBGene00011279	1.34733				T05H10.6b	WBGene00011510	0.742221		T09B4.6	WBGene00020380	0.808489		Y73B3A.5	WBGene00022207	0.748462		T20B6.1	WBGene00020597	0.67958
	T05H4.7	WBGene00020270	1.329		T09F5.9	WBGene00011668	3.12152		Y105C5A.9	WBGene00013634	1.30112		T01B4.1	WBGene00006674	1.65736				T05H4.13a	WBGene00000110	0.5561		T09B4.7	WBGene00020381	0.779413		Y73B3A.9	WBGene00022211	0.731909		T21F4.1	WBGene00020658	0.683923
	T05H4.9	WBGene00020272	1.35478		T10H4.9	WBGene00005942	1.33862		Y105C5B.14	WBGene00013653	1.28248		T01C4.2a	WBGene00003849	1.37149				T06C12.12	WBGene00011519	0.757687		T09E11.10	WBGene00011659	0.747495		Y73B6BL.7	WBGene00000820	0.697559		T21H3.4	WBGene00020663	0.713796
	T06A4.3	WBGene00020283	1.28688		T12B5.13	WBGene00020459	1.24899		Y105E8A.12	WBGene00013672	1.28221		T01D3.1	WBGene00011326	1.35088				T07C4.9	WBGene00003589	0.784019		T09E8.4	WBGene00011649	0.697488		Y73E7A.5	WBGene00022272	0.740479		T22C1.4	WBGene00011915	0.781269
	T06D8.3	WBGene00011524	1.30307		T12F5.3	WBGene00001601	1.3124		Y105E8A.2	WBGene00013667	1.56741		T01D3.6b	WBGene00011330	1.90445				T07D3.2	WBGene00020305	0.733175		T10B11.7	WBGene00020403	0.796495		Y73F8A.16	WBGene00006558	0.590678		T22C1.8	WBGene00011918	0.606687
	T06E6.8	WBGene00005470	1.34862		T12G3.1	WBGene00011737	1.29767		Y105E8A.3	WBGene00013668	1.47803		T02C5.2	WBGene00020510	1.48132				T08A9.7	WBGene00004988	0.697312		T10B9.2	WBGene00011672	0.761812		Y73F8A.26	WBGene00013531	0.766814		T22C8.3	WBGene00011924	0.715983
	T07C12.3	WBGene00005620	1.50266		T13A10.1	WBGene00020468	1.50534		Y105E8B.4	WBGene00013689	1.29082		T02E1.3b	WBGene00011376	1.4168				T08G2.3	WBGene00020366	0.700856		T10B9.5	WBGene00011675	0.718577		Y75B8A.26	WBGene00003414	0.781379		T22C8.7	WBGene00011928	0.676024
	T07F8.3b	WBGene00001597	1.35555		T13F2.11	WBGene00003465	1.4786		Y110A7A.10	WBGene00000001	1.30537		T03G11.2	WBGene00005711	1.44674				T08G3.2	WBGene00006082	0.763711		T10D4.3	WBGene00020407	0.671697		Y80D3A.5	WBGene00013585	0.736221		T22H6.7	WBGene00000017	0.53281
	T07G12.11	WBGene00011601	1.38407		T13H5.3	WBGene00011757	1.47893		Y113G7A.6a	WBGene00006652	1.38181		T04A8.14	WBGene00001259	1.42861				T08G5.10	WBGene00003474	0.701812		T10E9.9	WBGene00020419	0.777009		Y81B9A.2	WBGene00022316	0.727599		T23F1.1	WBGene00005445	0.752417
	T07G12.3	WBGene00011594	1.53851		T14B4.7	WBGene00001072	1.67379		Y116A8A.1	WBGene00013772	1.30439		T04A8.3	WBGene00011405	1.67684				T09E11.5	WBGene00011654	0.787284		T11F1.1	WBGene00005807	0.802627		Y8A9A.4	WBGene00021173	0.745301		T23G7.2	WBGene00011965	0.714514
	T07G12.7	WBGene00011598	1.3534		T14G10.8	WBGene00011777	1.33087		Y116F11A.3	WBGene00013817	1.30994		T04A8.9	WBGene00001036	1.32874				T10C6.11	WBGene00001878	0.778968		T11F8.3	WBGene00004374	0.743701		Y8A9A.6	WBGene00002115	0.61513		T24D8.3	WBGene00003760	0.763747
	T08B1.5	WBGene00020342	1.29068		T14G12.4b	WBGene00001434	1.40554		Y17G7B.3	WBGene00012459	1.39309		T05A7.6	WBGene00020223	4.47712				T10D4.3	WBGene00020407	0.749177		T12A7.4	WBGene00011725	0.779367		Y94H6A.7	WBGene00022379	0.756831		T24H10.7	WBGene00012005	0.571483
	T09A12.5	WBGene00020374	1.32486		T15B12.1	WBGene00020530	1.33771		Y17G9A.1	WBGene00006217	1.32745		T05E11.2	WBGene00011479	1.58265				T10D4.7	WBGene00020409	0.798013		T12C9.6	WBGene00003615	0.751162		Y94H6A.8	WBGene00022380	0.745088		T25D1.1	WBGene00020793	0.752413
	T09E11.1	WBGene00011650	1.44202		T15B7.7	WBGene00020519	1.25865		Y22F5A.4	WBGene00003090	1.2953		T05G5.8	WBGene00011502	1.3009				T10D4.8	WBGene00005566	0.778087		T16G1.2	WBGene00011796	0.813322		Y9C2UA.1b	WBGene00012421	0.751882		T25G12.5	WBGene00020812	0.731226
	T09E11.10	WBGene00011659	1.42069		T15B7.8	WBGene00020520	1.29993		Y22F5A.6	WBGene00003092	1.37339		T06D8.1a	WBGene00011522	1.32326				T10F2.1b	WBGene00001744	0.784908		T17A3.6	WBGene00020543	0.764434		Y9C9A.12	WBGene00021179	0.776841		T25G12.9	WBGene00020815	0.778971
	T09F3.1	WBGene00011661	1.53849		T15D6.11	WBGene00011785	1.29111		Y25C1A.4	WBGene00021291	1.28335		T06E6.3	WBGene00005931	1.35518				T11A5.3	WBGene00011702	0.788287		T17H7.4h	WBGene00001573	0.784726		Y9C9A.13	WBGene00021180	0.777025		T27A1.5	WBGene00020837	0.671677
	T10C6.13	WBGene00001876	1.37637		T15D6.3	WBGene00001642	1.40635		Y34B4A.6	WBGene00021322	1.55948		T07A9.10	WBGene00020298	1.31068				T11B7.2	WBGene00011707	0.729091		T19B10.4a	WBGene00004152	0.684362		ZC178.1	WBGene00022535	0.781584		T27A3.1b	WBGene00020838	0.769715
	T10C6.6a	WBGene00011688	1.49548		T16A9.5	WBGene00011795	1.35304		Y37E3.9	WBGene00004014	1.29903		T07C12.3	WBGene00005620	1.36136				T11F8.4	WBGene00020435	0.771008		T19B4.3	WBGene00020557	0.730492		ZC196.8	WBGene00022551	0.782604		T27A8.4	WBGene00012076	0.680739
	T10H10.2	WBGene00020426	1.32224		T18H9.2	WBGene00000215	1.47364		Y37F4.4	WBGene00021385	1.28173		T07C4.9	WBGene00003589	1.48755				T12A2.10	WBGene00005167	0.771644		T20F10.2	WBGene00011864	0.799364		ZC204.8	WBGene00022558	0.71042		T28A11.19	WBGene00020881	0.766578
	T11F8.2	WBGene00020434	1.30898		T18H9.4	WBGene00006221	1.34179		Y37H2A.11	WBGene00012571	1.32648		T07C5.1c	WBGene00011564	1.34246				T12A2.6	WBGene00020440	0.768936		T22B11.1	WBGene00020675	0.797087		ZC239.6	WBGene00022569	0.748844		T28C6.6	WBGene00000594	0.463475
	T12G3.7	WBGene00011742	1.3487		T20B5.2	WBGene00020595	1.30643		Y38E10A.22	WBGene00012600	1.28832		T07G12.3	WBGene00011594	1.31274				T13F2.11	WBGene00003465	0.694105		T22B7.5	WBGene00005718	0.792091		ZC239.9	WBGene00005560	0.71981		T28F12.2c	WBGene00006796	0.735912
	T13B5.9	WBGene00020476	1.29613		T20F5.4	WBGene00020626	1.26561		Y38F1A.3	WBGene00004232	1.27657		T08B1.6	WBGene00020343	1.30547				T13F2.2	WBGene00011743	0.793083		T22D1.11	WBGene00020688	0.800914		ZC334.1	WBGene00002109	0.722411		T28H11.5	WBGene00006051	0.777219
	T13C2.2	WBGene00020478	1.35644		T20G5.5	WBGene00004255	1.26467		Y38H6C.16	WBGene00012628	1.47302		T08D10.3	WBGene00011616	1.33664				T13G4.4	WBGene00020491	0.708744		T22H6.7	WBGene00000017	0.677081		ZC513.1	WBGene00022626	0.774798		T28H11.6	WBGene00006040	0.604754
	T13C2.3	WBGene00020479	1.35664		T21B4.7	WBGene00005290	1.37205		Y38H6C.7	WBGene00012620	1.28037		T08G11.3	WBGene00011630	1.52544				T13H5.4	WBGene00011758	0.669013		T22H9.4	WBGene00020708	0.799791		ZC8.3	WBGene00022499	0.781577		VF13D12L.3	WBGene00012149	0.744468
	T13F3.6	WBGene00011753	1.46689		T21C9.10	WBGene00043513	1.82263		Y39A3B.3	WBGene00021438	1.40087		T08G5.10	WBGene00003474	1.77128				T13H5.8	WBGene00011761	0.787245		T23B12.7	WBGene00001040	0.813618		ZK1037.7	WBGene00005817	0.684217		W01A11.5	WBGene00020911	0.7837
	T13H5.6	WBGene00011760	1.30574		T21C9.3b	WBGene00011891	1.29211		Y39A3CR.6	WBGene00021446	1.36005		T09B4.7	WBGene00020381	1.37723				T14F9.4	WBGene00003968	0.793577		T24B8.5	WBGene00011979	0.520622		ZK1058.2	WBGene00003930	0.642592		W01B11.5	WBGene00004154	0.609998
	T14B1.1	WBGene00011763	1.3077		T21C9.9	WBGene00011895	1.40553		Y39B6A.19	WBGene00006696	1.2735		T09B9.3	WBGene00011644	1.42642				T15D6.4	WBGene00011779	0.746243		T24C4.4	WBGene00020760	0.757492		ZK1086.1a	WBGene00014215	0.777047		W01B6.4	WBGene00012171	0.713868
	T16A1.7	WBGene00004149	1.40786		T21H3.1	WBGene00020662	1.37833		Y39B6A.20	WBGene00000214	1.80059		T09E11.8	WBGene00011657	1.32213				T15H9.1	WBGene00011787	0.779269		T24D1.1	WBGene00005023	0.801099		ZK1128.2b	WBGene00014228	0.784863		W02B3.6	WBGene00020926	0.751316
	T16G12.4	WBGene00011805	1.42978		T22C8.5	WBGene00011926	1.27833		Y39B6A.24	WBGene00012683	1.39947		T09F5.1	WBGene00011665	1.31671				T15H9.3	WBGene00001952	0.801052		T25B6.3	WBGene00020789	0.803763		ZK1128.4	WBGene00014230	0.710907		W02D7.4	WBGene00020940	0.78383
	T16G12.5	WBGene00011806	1.29575		T22E5.5	WBGene00003495	1.41961		Y39G10AR.15	WBGene00021471	1.28948		T10B10.7	WBGene00003840	1.30142				T16G1.7	WBGene00011801	0.681092		T25D10.4	WBGene00020801	0.778071		ZK121.1	WBGene00022663	0.773689		W03A3.1	WBGene00000435	0.687627
	T17A3.2	WBGene00020540	1.28859		T23B3.4	WBGene00020712	1.28617		Y39G10AR.2	WBGene00021460	1.3219		T10B9.1	WBGene00011671	1.398				T18H9.2	WBGene00000215	0.674754		T25E12.7	WBGene00012022	0.809641		ZK185.1	WBGene00022681	0.707824		W03D2.1a	WBGene00004157	0.546616
	T18D3.7	WBGene00011824	1.30659		T23B3.5	WBGene00020713	1.41974		Y39G8B.2	WBGene00012723	1.42436		T10C6.9	WBGene00011690	1.43826				T19A6.1b	WBGene00011827	0.794565		T25G12.5	WBGene00020812	0.754896		ZK185.2	WBGene00022682	0.739306		W03F8.9	WBGene00020997	0.771735
	T18H9.7a	WBGene00044077	1.43661		T23D5.7	WBGene00006086	1.2623		Y39G8C.2	WBGene00012731	1.28101		T10G3.2	WBGene00011693	1.46135				T19A6.2a	WBGene00003596	0.773895		T25G3.3	WBGene00012030	0.802711		ZK228.4	WBGene00013947	0.75687		W03G1.7	WBGene00000213	0.636457
	T19C4.7	WBGene00003771	1.39853		T23D8.9a	WBGene00006379	1.26438		Y41C4A.12b	WBGene00012758	1.3463		T10H10.2	WBGene00020426	1.29578				T20D4.7	WBGene00020613	0.797753		T26C5.1	WBGene00001761	0.801384		ZK262.6	WBGene00005830	0.751901		W03G11.1	WBGene00000754	0.739774
	T19H12.10	WBGene00020593	1.45884		T23G5.6	WBGene00011964	1.35096		Y41D4A.8	WBGene00021510	1.32785		T10H4.12	WBGene00000783	2.02138				T20G5.1	WBGene00011867	0.791635		T26E3.6	WBGene00012039	0.710552		ZK262.7	WBGene00005829	0.632559		W04B5.5	WBGene00021022	0.451681
	T20F10.2	WBGene00011864	1.31961		T23H4.2	WBGene00003659	1.75211		Y41D4B.19a	WBGene00003794	1.33308		T10H4.6	WBGene00005764	1.44714				T20G5.9	WBGene00011871	0.754658		T27B7.1	WBGene00003649	0.736802		ZK328.5b	WBGene00003796	0.696571		W04D2.1b	WBGene00000228	0.747286
	T20F10.5	WBGene00011866	1.56583		T24A11.2	WBGene00011974	1.39808		Y41D4B.20	WBGene00021521	1.29048		T10H4.8	WBGene00005766	1.52821				T21C12.1b	WBGene00006784	0.803038		T28B8.3	WBGene00012114	0.782184		ZK353.9	WBGene00022704	0.782863		W04E12.6	WBGene00012251	0.684435
	T20G5.6	WBGene00006783	1.3411		T24D8.2	WBGene00020768	1.34298		Y43F11A.5	WBGene00012845	1.30399		T11F9.11	WBGene00000982	1.5338				T21C9.10	WBGene00043513	0.714225		T28C6.6	WBGene00000594	0.672363		ZK39.3	WBGene00013928	0.737786		W05B2.1	WBGene00000669	0.52857
	T21D12.9a	WBGene00020649	1.42686		T25B6.2	WBGene00020788	1.40131		Y43F8B.1b	WBGene00012812	1.55264		T12A2.2	WBGene00020437	1.41981				T21C9.9	WBGene00011895	0.752768		T28D9.7	WBGene00020897	0.74651		ZK418.1	WBGene00003608	0.784737		W05B2.6	WBGene00000667	0.339963
	T21D12.9c	WBGene00020649	1.34169		T25B9.5	WBGene00012011	1.35594		Y45F10C.4	WBGene00012880	1.28622		T12B3.1	WBGene00020444	1.32109				T21G5.2	WBGene00020660	0.648156		T28F2.1	WBGene00020900	0.671353		ZK418.8	WBGene00022737	0.775502		W05E7.1	WBGene00001692	0.618662
	T21E8.4	WBGene00011902	1.43112		T25C12.2	WBGene00004994	2.13239		Y45G12C.15	WBGene00005608	1.27034		T12F5.5	WBGene00004147	1.3959				T21H3.1	WBGene00020662	0.744929		VF13D12L.3	WBGene00012149	0.797059		ZK524.3	WBGene00003074	0.698654		W05G11.5	WBGene00021042	0.720512
	T22D1.1	WBGene00020680	1.30491		T25C12.3	WBGene00012018	1.59831		Y45G5AM.2	WBGene00021555	1.35183		T12G3.1	WBGene00011737	1.91984				T22A3.6	WBGene00011909	0.804765		W02A2.7	WBGene00003230	0.803989		ZK550.1	WBGene00013995	0.747083		W05H12.2	WBGene00012290	0.776806
	T22H6.3	WBGene00006175	1.28595		T25C8.2	WBGene00000067	1.571		Y46G5A.4	WBGene00012896	1.32453		T13C2.3	WBGene00020479	1.46284				T22B3.1	WBGene00001079	0.748412		W02D3.9	WBGene00006773	0.814572		ZK622.3b	WBGene00022781	0.706995		W06D4.1	WBGene00001843	0.716026
	T23D5.11	WBGene00006076	1.3266		T25G12.11	WBGene00020817	1.2798		Y46H3A.4	WBGene00021600	1.51323		T14G12.5	WBGene00020514	1.84153				T22C1.4	WBGene00011915	0.725757		W02F12.3	WBGene00020948	0.790836		ZK643.6	WBGene00014037	0.78257		W06D4.4	WBGene00012298	0.773019
	T23H2.5	WBGene00004273	1.42776		T26E4.2	WBGene00012044	1.45579		Y46H3B.2	WBGene00021603	1.34396		T16D1.2	WBGene00004023	1.36013				T23D5.10	WBGene00006074	0.68863		W02H5.1	WBGene00020956	0.811345		ZK892.4	WBGene00014128	0.587191		W06E11.5b	WBGene00021064	0.768804
	T24D1.3	WBGene00011986	1.56927		T26E4.4	WBGene00012046	1.32993		Y46H3D.4	WBGene00021609	1.39887		T19A5.1	WBGene00020553	1.34418				T23D8.5	WBGene00001941	0.748392		W03A5.1	WBGene00020966	0.810663						W07A12.5	WBGene00000654	0.71863
	T24F1.5	WBGene00011997	1.29333		T27A1.6	WBGene00003106	1.24765		Y46H3D.7	WBGene00021611	1.5883		T19A5.5	WBGene00020555	2.62042				T23F1.1	WBGene00005445	0.764323		W03C9.6	WBGene00012222	0.690416						W07E6.3	WBGene00021075	0.740934
	T24H7.5c	WBGene00020784	1.46368		T27C10.1	WBGene00020856	1.3307		Y47D3B.3	WBGene00012940	1.29349		T19C3.1	WBGene00020559	1.41695				T23F1.3	WBGene00011947	0.768091		W03D2.1a	WBGene00004157	0.804854						W07G1.3	WBGene00012330	0.669903
	T25F10.3	WBGene00020806	1.71378		T27F7.3a	WBGene00020868	1.25436		Y47H9C.1	WBGene00012947	1.29446		T19C3.4	WBGene00020562	1.41942				T24E12.11	WBGene00020778	0.744388		W03F11.1	WBGene00021005	0.674317						W07G1.4	WBGene00012330	0.709617
	T26E3.7	WBGene00012040	1.34358		T28A8.7	WBGene00003373	1.34487		Y48A6B.6	WBGene00012967	1.30309		T19D12.4	WBGene00020579	1.43369				T25C8.2	WBGene00000067	0.7108		W03F8.8	WBGene00020996	0.72747						W08D2.3	WBGene00012340	0.772929
	T26H2.7	WBGene00012068	1.32075		T28D6.9	WBGene00003975	1.28915		Y48E1B.10	WBGene00001768	1.34565		T19F4.1b	WBGene00020586	1.56383				T26A5.1	WBGene00007060	0.720469		W03G11.3	WBGene00012225	0.78082						W08E12.8	WBGene00021089	0.763108
	T27A8.2	WBGene00012074	1.36834		T28F3.8	WBGene00012134	1.30109		Y49F6C.7	WBGene00021729	1.45779		T20D3.2	WBGene00011856	1.48656				T26C11.2	WBGene00020828	0.804521		W04G5.4	WBGene00012265	0.806853						W09B12.1	WBGene00000035	0.779377
	T27A8.5	WBGene00012077	1.36256		T28F4.5	WBGene00012140	1.50579		Y50E8A.8	WBGene00013051	1.26702		T20G5.8	WBGene00011870	1.937				T26E3.4	WBGene00012037	0.759588		W05B2.1	WBGene00000669	0.726677						W09C3.1	WBGene00021109	0.735531
	T27C10.2	WBGene00020857	1.29895		T28H10.3	WBGene00012144	1.67297		Y53F4B.37	WBGene00001780	1.30656		T20H9.5	WBGene00020641	1.36265				T27B7.3	WBGene00020850	0.747266		W05F2.3	WBGene00021035	0.777898						W09C3.7	WBGene00021114	0.706859
	T27E9.3	WBGene00000407	1.34943		T28H11.1	WBGene00006053	1.31852		Y53G8AM.7	WBGene00021807	1.402		T21E12.2	WBGene00020654	1.3044				T28C12.5	WBGene00020892	0.76622		W05H5.6	WBGene00012287	0.744555						W09C3.8	WBGene00021115	0.701665
	T28A11.16	WBGene00020878	1.4928		VC5.3	WBGene00003786	1.54867		Y53G8AR.7	WBGene00021814	1.40157		T21H3.1	WBGene00020662	1.89026				T28F4.5	WBGene00012140	0.718112		W06G6.7	WBGene00012310	0.796135						W09G10.1	WBGene00000648	0.677948
	T28A11.6	WBGene00020873	1.33707		VT23B5.1	WBGene00012153	1.45076		Y53G8B.1	WBGene00021817	1.45628		T22C8.5	WBGene00011926	1.34913				VT23B5.1	WBGene00012153	0.738266		W07G9.1	WBGene00043548	0.768974						W09G12.3	WBGene00023163	0.765707
	T28A8.5	WBGene00012111	1.43133		VW02B12L.1	WBGene00006915	1.85344		Y53H1B.2	WBGene00013181	1.44533		T22G5.1	WBGene00011929	1.40809				W02A2.2	WBGene00001390	0.723163		W09G10.3	WBGene00021116	0.7693						W09G12.7	WBGene00021121	0.677828
	T28C12.4a	WBGene00020891	1.59513		W01A11.4	WBGene00002273	1.31691		Y54E10A.1	WBGene00003258	1.48455		T22H6.6	WBGene00001560	1.52677				W02A2.5	WBGene00012190	0.771362		W10G11.12	WBGene00021142	0.804625						W10G11.11	WBGene00021141	0.707245
	W01D2.4	WBGene00012181	1.74474		W01A11.5	WBGene00020911	1.28228		Y54E2A.5	WBGene00013190	1.27812		T23B3.5	WBGene00020713	1.52186				W02D9.7	WBGene00012213	0.716871		Y105E8B.6	WBGene00013691	0.723762						W10G11.13	WBGene00021143	0.724969
	W02B12.4	WBGene00012202	1.28957		W01A11.7	WBGene00020912	1.29186		Y54E2A.8	WBGene00013193	1.45543		T23E7.3	WBGene00020733	1.35478				W03C9.2	WBGene00012220	0.800156		Y106G6D.2	WBGene00013699	0.739401						Y102A5C.17	WBGene00013622	0.756414
	W03A5.5	WBGene00020969	1.43822		W02B12.7	WBGene00002227	1.32695		Y54G11A.13	WBGene00013220	1.35984		T23F11.3	WBGene00011955	1.41533				W03G1.5	WBGene00021011	0.742496		Y106G6H.7	WBGene00004753	0.794248						Y105C5A.25	WBGene00013644	0.747458
	W05E10.4	WBGene00006609	1.35626		W02B3.6	WBGene00020926	2.56386		Y54G11A.5b	WBGene00000831	1.447		T23G7.4	WBGene00004752	1.35187				W04D2.3	WBGene00002133	0.774735		Y110A2AL.13	WBGene00022448	0.814967						Y105C5B.11	WBGene00013651	0.758513
	W06D4.5	WBGene00006503	1.5694		W03A5.2	WBGene00020967	1.40113		Y54G11A.6	WBGene00000830	1.33285		T24A6.13	WBGene00020752	1.30522				W04G5.9	WBGene00012269	0.775398		Y110A2AL.5	WBGene00022442	0.785679						Y105C5B.26	WBGene00013663	0.779764
	W08A12.2	WBGene00021079	1.31864		W03A5.3	WBGene00001731	2.40191		Y55D5A.2	WBGene00021916	1.37713		T24B1.1	WBGene00011975	1.42385				W05B2.1	WBGene00000669	0.717096		Y111B2A.19	WBGene00013739	0.806565						Y105C5B.6	WBGene00005726	0.737901
	W09D10.3	WBGene00012361	1.36358		W03D8.6	WBGene00002174	1.25226		Y55F3AM.12	WBGene00021929	1.38824		T24B8.3	WBGene00011977	1.32296				W05B2.6	WBGene00000667	0.745973		Y116A8A.3	WBGene00013774	0.667432						Y10G11A.2	WBGene00012424	0.753777
	W10C8.2	WBGene00004077	1.34995		W03F11.3	WBGene00021006	1.67106		Y55F3AM.3c	WBGene00021921	1.27828		T24B8.5	WBGene00011979	3.70321				W05H5.2	WBGene00012284	0.731236		Y116A8C.9	WBGene00013789	0.770204						Y116A8C.36	WBGene00006405	0.582442
	Y102A5C.18	WBGene00001161	1.28763		W03G1.5	WBGene00021011	2.2262		Y56A3A.11	WBGene00013231	1.31517		T24C12.3	WBGene00020765	1.34183				W05H5.5	WBGene00012286	0.770168		Y116F11B.1	WBGene00000920	0.796443						Y116F11B.8	WBGene00013824	0.706614
	Y105C5A.13	WBGene00013637	1.54045		W03G1.7	WBGene00000213	1.50168		Y56A3A.12a	WBGene00013232	1.26758		T24C4.4	WBGene00020760	1.83166				W05H7.4c	WBGene00021047	0.743679		Y116F11B.13	WBGene00013828	0.763507						Y11D7A.11	WBGene00000694	0.585227
	Y105C5A.22	WBGene00013641	1.46162		W04B5.3a	WBGene00021020	1.55335		Y57A10A.5	WBGene00013250	1.30774		T24D5.4	WBGene00011992	1.36255				W06D12.5	WBGene00006685	0.79697		Y116F11B.7	WBGene00013823	0.792993						Y17D7A.3	WBGene00003655	0.766859
	Y105C5B.25	WBGene00013662	1.32829		W04H10.2	WBGene00021031	1.30164		Y57A10B.7	WBGene00013279	1.2767		T24D8.1	WBGene00020767	1.3315				W06E11.7	WBGene00021065	0.772402		Y11D7A.11	WBGene00000694	0.764753						Y17G7B.22	WBGene00012473	0.771803
	Y108F1.4	WBGene00022432	1.32461		W05E10.4	WBGene00006609	1.2514		Y5H2B.5	WBGene00021167	1.26982		T24D8.5	WBGene00003740	1.75279				W06F12.1b	WBGene00003048	0.787068		Y17G9B.9	WBGene00021206	0.790554						Y1B5A.1	WBGene00021150	0.735442
	Y111B2A.10b	WBGene00013734	1.40865		W05G11.6d	WBGene00021043	1.37067		Y62E10A.13b	WBGene00013379	1.38938		T24H10.3	WBGene00001041	1.36739				W06G6.13	WBGene00005822	0.783398		Y18D10A.23	WBGene00012487	0.792121						Y23H5A.8a	WBGene00023172	0.662742
	Y116A8A.4	WBGene00013775	1.4074		W06B11.4	WBGene00001984	1.36293		Y64G10A.1	WBGene00013411	1.28131		T24H7.5c	WBGene00020784	1.52244				W09C2.1	WBGene00001249	0.797887		Y19D10A.9	WBGene00021224	0.426531						Y32B12C.2	WBGene00005801	0.716522
	Y116A8C.41	WBGene00013812	1.32899		W06F12.2b	WBGene00012306	1.33751		Y65B4BL.6	WBGene00022038	1.62302		T25B6.7	WBGene00004911	1.35555				W09G10.6	WBGene00021118	0.786807		Y22D7AL.8	WBGene00004894	0.689367						Y37A1B.11	WBGene00001190	0.598696
	Y116A8C.5	WBGene00013786	1.41546		W06F12.3	WBGene00012307	1.31419		Y68A4A.5	WBGene00013467	1.3946		T25C12.3	WBGene00012018	1.88905				W09G12.8	WBGene00021122	0.803363		Y25C1A.12	WBGene00005181	0.660238						Y37A1B.15	WBGene00001575	0.630676
	Y116F11B.13	WBGene00013828	1.30209		W07B3.2b	WBGene00001561	1.43721		Y69A2AR.22	WBGene00022093	1.35657		T25D3.4	WBGene00020798	1.49844				Y104H12D.3	WBGene00022427	0.715411		Y26D4A.5	WBGene00012503	0.728331						Y37E11AL.9	WBGene00021364	0.736176
	Y11D7A.1	WBGene00012426	1.37418		W07B8.5	WBGene00000785	4.74147		Y69E1A.1	WBGene00013473	1.43737		T26C11.4	WBGene00020830	1.3657				Y105C5B.1	WBGene00013645	0.790549		Y26D4A.6	WBGene00012504	0.813601						Y37E11C.1b	WBGene00006769	0.769603
	Y12A6A.1	WBGene00012439	1.33906		W07G4.5	WBGene00012339	1.27559		Y70C5C.4	WBGene00005354	1.35374		T26C5.3a	WBGene00012033	1.48916				Y105C5B.11	WBGene00013651	0.733154		Y32G9A.1	WBGene00001785	0.809399						Y38E10A.23	WBGene00012601	0.74329
	Y18D10A.2	WBGene00012475	1.39604		W08D2.4	WBGene00001395	1.37602		Y71A12B.4	WBGene00006616	1.27873		T26E4.10	WBGene00012052	1.30341				Y105C5B.27	WBGene00013664	0.771651		Y37D8A.23b	WBGene00006762	0.733963						Y38F1A.6	WBGene00012608	0.533714
	Y23H5A.5d	WBGene00000832	1.32238		W09G12.8	WBGene00021122	1.29481		Y71G12A.4	WBGene00022140	1.31341		T27A1.1	WBGene00005324	1.38746				Y105C5B.7	WBGene00013648	0.758688		Y37E11AM.2	WBGene00021366	0.768675						Y38F1A.9	WBGene00003860	0.670766
	Y26D4A.11	WBGene00012508	1.43229		Y105C5B.12a	WBGene00013652	1.25256		Y71G12B.1a	WBGene00022141	1.27826		T27A1.6	WBGene00003106	1.32292				Y105E8A.14	WBGene00013674	0.802521		Y38C1AA.10	WBGene00043578	0.754919						Y38F2AR.6	WBGene00021424	0.739595
	Y32G9A.3	WBGene00021302	1.28563		Y105C5B.3	WBGene00013646	1.25321		Y71H2AM.2	WBGene00022167	1.55602		T27B7.1	WBGene00003649	1.36772				Y105E8B.2	WBGene00013687	0.794774		Y38E10A.19	WBGene00012597	0.786504						Y39G10AR.6	WBGene00021464	0.736075
	Y37A1B.2c	WBGene00003086	1.31226		Y105E8A.2	WBGene00013667	1.26671		Y73B6A.4	WBGene00004885	1.64446		T27C10.5	WBGene00043524	1.664				Y108F1.3	WBGene00022431	0.789285		Y38F1A.6	WBGene00012608	0.586918						Y40B10B.2	WBGene00005603	0.740012
	Y37A1C.1a	WBGene00012543	1.29873		Y105E8A.3	WBGene00013668	1.9156		Y73B6BL.2	WBGene00002033	1.28166		T27E9.9	WBGene00012099	1.46246				Y111B2A.24	WBGene00013742	0.716597		Y38F2AR.1	WBGene00021419	0.704898						Y41C4A.14	WBGene00003417	0.765126
	Y37E3.9	WBGene00004014	1.3099		Y111B2A.12	WBGene00013735	1.60211		Y73B6BL.5a	WBGene00022234	1.40372		T28A11.14	WBGene00020876	1.40437				Y113G7A.14	WBGene00013751	0.768575		Y38H6A.3	WBGene00012614	0.810774						Y42A5A.4	WBGene00012779	0.782053
	Y37H2A.8	WBGene00012568	1.55576		Y111B2A.22	WBGene00007027	1.25829		Y75B7AR.1	WBGene00022287	1.27046		T28B4.4	WBGene00020887	1.35863				Y113G7B.1	WBGene00013754	0.7797		Y39A3CL.7	WBGene00021443	0.801612						Y43C5A.1	WBGene00012781	0.748385
	Y38C1AA.9	WBGene00021400	1.38558		Y111B2A.23	WBGene00043890	1.26865		Y75D11A.2	WBGene00022291	1.32265		T28C12.4a	WBGene00020891	1.35862				Y113G7B.12	WBGene00013762	0.788412		Y39G10AL.2	WBGene00000020	0.807434						Y44A6C.1	WBGene00012850	0.784651
	Y38C1BA.3	WBGene00000683	1.30681		Y113G7A.9	WBGene00000940	1.38419		Y76A2A.1	WBGene00006509	1.49529		T28F2.5	WBGene00000368	1.5358				Y116A8C.12	WBGene00000184	0.797791		Y39G10AR.13	WBGene00002047	0.781445						Y45F10A.3	WBGene00012866	0.761759
	Y38E10A.17	WBGene00012595	1.54921		Y113G7C.1	WBGene00013771	1.35632		Y76B12C.3	WBGene00022297	1.4603		T28H10.3	WBGene00012144	2.42789				Y116A8C.15	WBGene00013793	0.788977		Y39G8B.7	WBGene00012727	0.811837						Y45G12C.3	WBGene00021566	0.744511
	Y38F2AL.1	WBGene00021415	1.47663		Y116A8C.3	WBGene00013784	1.38533		Y76B12C.8	WBGene00022302	1.36574		W01F3.1b	WBGene00012184	1.32271				Y116A8C.16	WBGene00004403	0.692375		Y41E3.12	WBGene00012770	0.704163						Y45G5AM.1	WBGene00003704	0.775432
	Y38F2AL.3	WBGene00006920	1.29526		Y116A8C.6	WBGene00013790	1.33421		Y7A9D.1	WBGene00012420	1.30345		W02D7.8	WBGene00020943	2.20242				Y116F11A.1	WBGene00013816	0.711921		Y43F8B.14	WBGene00012824	0.800686						Y46E12BL.4	WBGene00021597	0.764752
	Y38F2AR.8	WBGene00021425	1.35517		Y116F11A.1	WBGene00013816	1.41256		Y82E9BR.14	WBGene00022347	1.3922		W03D2.7	WBGene00020982	1.50035				Y119D3B.18	WBGene00022494	0.7944		Y43F8C.15	WBGene00012836	0.78887						Y46H3D.2	WBGene00006252	0.765563
	Y38H6C.5	WBGene00012618	1.42032		Y116F11B.3	WBGene00003959	1.45365		Y82E9BR.18	WBGene00022350	1.4235		W03D8.6	WBGene00002174	1.39288				Y119D3B.6	WBGene00022484	0.768545		Y45F10A.1	WBGene00003582	0.801037						Y46H3D.4	WBGene00021609	0.661127
	Y38H6C.9	WBGene00012622	1.51097		Y116F11B.6	WBGene00013822	1.25142		Y92H12A.1	WBGene00005077	1.29439		W03F8.8	WBGene00020996	1.40416				Y17D7B.3	WBGene00012451	0.795548		Y45F10B.5	WBGene00005675	0.747061						Y47D3A.10	WBGene00006553	0.733193
	Y39A3B.1	WBGene00021436	1.3222		Y119D3B.12a	WBGene00022489	1.25434		Y92H12BM.1	WBGene00022367	1.35725		W03G11.3	WBGene00012225	1.35036				Y19D2B.1	WBGene00012489	0.771966		Y45F10D.2	WBGene00012883	0.570685						Y47H9C.4a	WBGene00000415	0.701426
	Y39A3B.4	WBGene00005143	1.70379		Y16B4A.2	WBGene00012445	1.24728		Y94H6A.1	WBGene00022374	1.40831		W03G9.1	WBGene00004900	1.39972				Y22D7AL.11	WBGene00021249	0.761692		Y46G5A.13	WBGene00012904	0.784817						Y48B6A.8	WBGene00000037	0.728836
	Y39G10AR.17	WBGene00021473	1.45978		Y22F5A.4	WBGene00003090	1.33472		ZC196.6	WBGene00022550	1.45945		W03H9.3	WBGene00012229	1.33387				Y22D7AL.16	WBGene00021254	0.762069		Y47D3A.1	WBGene00012922	0.708832						Y48C3A.10	WBGene00012992	0.780146
	Y41D4B.19a	WBGene00003794	1.55304		Y34B4A.9	WBGene00021325	1.26378		ZC21.8	WBGene00022507	1.28911		W04B5.3a	WBGene00021020	1.34827				Y22D7AR.6	WBGene00021260	0.789215		Y47D3A.10	WBGene00006553	0.746834						Y48G1A.4	WBGene00021660	0.628395
	Y43B11AR.2	WBGene00005207	1.40125		Y34F4.5	WBGene00021340	1.26525		ZC334.5	WBGene00013509	1.32117		W05F2.4	WBGene00021036	1.36024				Y23H5A.1a	WBGene00000801	0.731962		Y47D3B.11	WBGene00012944	0.802751						Y48G9A.1	WBGene00021695	0.583029
	Y43C5B.3	WBGene00012786	1.37337		Y37A1B.2b	WBGene00003086	1.26811		ZC376.7a	WBGene00013878	1.47645		W06F12.1a	WBGene00003048	1.29568				Y25C1A.2	WBGene00021289	0.701619		Y48E1B.14b	WBGene00013011	0.783083						Y49F6B.10	WBGene00000647	0.734578
	Y44A6B.3	WBGene00012848	1.4468		Y37E3.15a	WBGene00003799	1.89179		ZC395.8	WBGene00022598	1.29164		W06H3.1	WBGene00012315	1.30538				Y34B4A.4	WBGene00021320	0.78978		Y48E1B.3	WBGene00013002	0.777129						Y49F6C.3	WBGene00021725	0.611676
	Y44E3A.4	WBGene00021549	1.40493		Y37E3.3	WBGene00021347	1.36346		ZC404.9	WBGene00022603	1.34104		W06H8.1d	WBGene00004373	1.29855				Y35H6.1	WBGene00021341	0.788902		Y48E1B.6	WBGene00013006	0.801027						Y50D7A.8	WBGene00021756	0.754056
	Y45F10D.2	WBGene00012883	1.3918		Y37H2A.4	WBGene00012564	1.25842		ZC506.4	WBGene00003232	1.3199		W07B3.2b	WBGene00001561	1.36893				Y37A1B.11	WBGene00001190	0.599317		Y48G1BL.3	WBGene00004246	0.783258						Y51A2D.1	WBGene00013072	0.728623
	Y46H3A.5	WBGene00021601	1.48701		Y38A10A.5	WBGene00000802	1.36662		ZK1037.4	WBGene00014192	1.27691		W07G4.4	WBGene00012338	1.31528				Y37D8A.15	WBGene00001457	0.705439		Y49C4A.3	WBGene00021708	0.809392						Y51A2D.18	WBGene00013083	0.743335
	Y47D7A.11	WBGene00021623	1.34949		Y38C1AA.11	WBGene00021401	1.96006		ZK1067.7	WBGene00004174	1.48002		W08A12.2	WBGene00021079	1.49189				Y37E3.15a	WBGene00003799	0.77235		Y49E10.24	WBGene00013043	0.80086						Y51H7C.10	WBGene00021788	0.749656
	Y48E1B.12	WBGene00000804	1.53308		Y38F2AL.4	WBGene00006912	1.55031		ZK1127.2	WBGene00022849	1.34348		W09D12.1	WBGene00012364	1.68863				Y38A10A.4	WBGene00021390	0.795021		Y51A2D.7b	WBGene00013075	0.748115						Y52B11A.5	WBGene00013125	0.716781
	Y48E1C.1a	WBGene00013014	1.29452		Y39A1A.18	WBGene00012656	1.26323		ZK1290.10	WBGene00022891	1.31798		Y102A5C.8	WBGene00013615	1.39878				Y38C1AA.7	WBGene00021398	0.767565		Y51H7C.7	WBGene00021785	0.774137						Y52E8A.3	WBGene00021796	0.772648
	Y48G8AL.10	WBGene00021689	1.35794		Y39A1C.3	WBGene00000475	1.32562		ZK1290.9	WBGene00022890	1.37288		Y105E8A.4	WBGene00001156	1.65152				Y38C9B.3	WBGene00021414	0.796494		Y53F4B.6	WBGene00013153	0.772431						Y53F4B.26	WBGene00013172	0.762948
	Y49A10A.1	WBGene00013028	1.33406		Y39A3B.3	WBGene00021438	1.25293		ZK1320.3	WBGene00014253	1.84692		Y106G6A.2b	WBGene00013695	1.34594				Y38F1A.6	WBGene00012608	0.645107		Y53G8AM.4	WBGene00021804	0.777958						Y53H1B.6	WBGene00013184	0.767219
	Y4C6A.4	WBGene00021154	1.28634		Y39B6A.1	WBGene00012664	2.63013		ZK177.4	WBGene00022672	1.27241		Y110A7A.17	WBGene00003132	1.30704				Y38H8A.2	WBGene00012636	0.765046		Y53H1B.1	WBGene00013180	0.794021						Y53H1C.2	WBGene00013185	0.617633
	Y50D7A.9	WBGene00021757	1.33441		Y39B6A.19	WBGene00006696	1.82963		ZK218.7	WBGene00013941	1.33734		Y113G7B.11	WBGene00013761	1.37848				Y39B6A.1	WBGene00012664	0.780232		Y54G11A.12	WBGene00005264	0.658118						Y54F10AM.8	WBGene00021852	0.713088
	Y50F7A.2	WBGene00021760	1.31938		Y39B6A.20	WBGene00000214	3.53937		ZK265.5	WBGene00013957	1.29309		Y15E3A.1	WBGene00003681	1.3346				Y39B6A.20	WBGene00000214	0.722402		Y54G9A.6	WBGene00013209	0.721718						Y54F10BM.3	WBGene00021858	0.6722
	Y51A2D.19a	WBGene00004830	1.33589		Y39B6A.24	WBGene00012683	1.8354		ZK265.7	WBGene00013959	1.29184		Y17D7B.6	WBGene00012454	1.30044				Y39C12A.6	WBGene00012708	0.793916		Y55B1AR.2	WBGene00021906	0.806103						Y57A10A.11	WBGene00004394	0.565388
	Y51B9A.9	WBGene00013091	1.36413		Y39G8B.3	WBGene00012724	1.63114		ZK285.1	WBGene00006234	1.29915		Y17G7B.8	WBGene00012462	1.44039				Y39E4A.1	WBGene00012711	0.775199		Y55F3AR.2	WBGene00021933	0.761841						Y57A10B.2	WBGene00013274	0.772628
	Y51F10.10	WBGene00021771	1.34449		Y40D12A.2	WBGene00021503	1.4373		ZK484.2	WBGene00001819	1.34422		Y18D10A.12	WBGene00012482	2.04882				Y39G10AR.18b	WBGene00021474	0.800463		Y56A3A.7	WBGene00013228	0.814956						Y57G11C.2	WBGene00013300	0.760792
	Y51H4A.10	WBGene00013105	1.36622		Y43C5A.1	WBGene00012781	1.54199		ZK6.1	WBGene00022636	1.26621		Y18H1A.11	WBGene00021215	1.43132				Y39G8B.3	WBGene00012724	0.618952		Y57A10A.11	WBGene00004394	0.738592						Y59C2A.1	WBGene00021984	0.688836
	Y51H4A.15	WBGene00013109	1.42855		Y43C5A.2	WBGene00012782	1.37196		ZK6.5	WBGene00022640	1.28223		Y18H1A.9	WBGene00021213	1.57116				Y39H10A.3	WBGene00003479	0.80375		Y57A10A.32	WBGene00013271	0.803815						Y5H2A.2	WBGene00021163	0.715307
	Y51H7C.2	WBGene00021780	1.45218		Y43D4A.4	WBGene00012790	1.39244		ZK616.6	WBGene00022776	1.3595		Y19D10A.9	WBGene00021224	2.92256				Y40D12A.1b	WBGene00021502	0.799561		Y57G11C.33	WBGene00013323	0.788355						Y61B8B.2	WBGene00013372	0.781425
	Y53C12A.2	WBGene00001623	1.30684		Y43F8B.2b	WBGene00012813	1.31225		ZK637.12	WBGene00014029	1.31741		Y1H11.2	WBGene00001783	1.36686				Y42A5A.4	WBGene00012779	0.787318		Y58A7A.5	WBGene00021979	0.78339						Y62E10A.5	WBGene00000093	0.780834
	Y53F4B.30	WBGene00001775	1.33812		Y43F8B.3	WBGene00012814	1.32611		ZK666.2	WBGene00014042	1.39031		Y20F4.4	WBGene00021239	1.35319				Y43B11AL.1	WBGene00021542	0.6788		Y5H2B.3	WBGene00021165	0.812513						Y62H9A.10	WBGene00013398	0.743662
	Y53F4B.4b	WBGene00013151	1.38357		Y43H11AL.1	WBGene00021545	1.29155		ZK678.5	WBGene00006950	1.49717		Y22F5A.4	WBGene00003090	1.81163				Y43F8B.3	WBGene00012814	0.703791		Y60A3A.6	WBGene00005388	0.726605						Y67D8C.8	WBGene00022072	0.715964
	Y53F4B.7	WBGene00013154	1.65303		Y44A6D.6	WBGene00012856	1.25456		ZK686.3	WBGene00022793	1.27363		Y22F5A.5	WBGene00003091	1.62998				Y44E3A.5	WBGene00021549	0.711174		Y62E10A.14	WBGene00013380	0.793662						Y68A4B.2	WBGene00013471	0.71616
	Y53H1B.1	WBGene00013180	1.51919		Y45F10A.3	WBGene00012866	1.26858		ZK795.1	WBGene00014081	1.27262		Y26D4A.10	WBGene00012507	1.58996				Y45F10A.3	WBGene00012866	0.738841		Y62H9A.13	WBGene00013401	0.703854						Y69A2AR.24	WBGene00022095	0.736314
	Y56A3A.32	WBGene00006937	1.31513		Y45F3A.9	WBGene00012864	1.74635		ZK84.1	WBGene00022649	1.28126		Y26G10.2	WBGene00005255	1.46699				Y45G12B.2a	WBGene00021563	0.682428		Y62H9A.2	WBGene00013390	0.726418						Y69H2.13	WBGene00013488	0.740497
	Y59A8B.10	WBGene00013347	1.28806		Y45G12B.2a	WBGene00021563	1.31737		ZK84.3	WBGene00002088	1.37724		Y34B4A.10	WBGene00021326	1.2977				Y45G12C.14	WBGene00005607	0.786693		Y62H9A.3	WBGene00013391	0.767281						Y69H2.14	WBGene00013489	0.758612
	Y59E1A.3	WBGene00021989	1.36397		Y45G12C.1	WBGene00021565	1.27591		ZK896.6	WBGene00014137	1.50907		Y34B4A.6	WBGene00021322	1.45323				Y45G5AM.1	WBGene00003704	0.772632		Y62H9A.4	WBGene00013392	0.562803						Y71F9AL.3	WBGene00022109	0.722651
	Y61A9LA.4	WBGene00022016	1.32947		Y45G5AM.5	WBGene00021557	1.38497		ZK896.9	WBGene00014139	1.31085		Y34B4A.9	WBGene00021325	1.50287				Y46G5A.6	WBGene00012898	0.796218		Y62H9A.5	WBGene00013393	0.725732						Y71G12B.4	WBGene00022144	0.760158
	Y61B8B.1	WBGene00005582	1.56282		Y46C8AR.1	WBGene00021587	1.24905		ZK970.1	WBGene00014171	1.29848		Y37E3.15a	WBGene00003799	1.5749				Y46H3A.2	WBGene00002018	0.669157		Y62H9A.6	WBGene00013394	0.765104						Y71H2AM.20b	WBGene00022185	0.685864
	Y65B4BR.1	WBGene00022040	1.37318		Y46G5A.11	WBGene00012901	1.33418		ZK970.4	WBGene00006918	1.33245		Y37H2A.11	WBGene00012571	1.65682				Y46H3A.6	WBGene00001632	0.680661		Y64H9A.2	WBGene00022024	0.79774						Y73B3B.1	WBGene00022223	0.738257
	Y67D2.4	WBGene00022054	1.55354		Y46G5A.4	WBGene00012896	1.25209						Y38A10A.5	WBGene00000802	1.72314				Y47D3B.2a	WBGene00003759	0.795895		Y65B4A.7	WBGene00022030	0.797599						Y73B6BL.14	WBGene00022237	0.761606
	Y67D8B.4	WBGene00022063	1.38617		Y46H3A.3	WBGene00002016	1.26337						Y38F2AL.6	WBGene00021418	1.49443				Y48C3A.1	WBGene00012985	0.70201		Y66D12A.15	WBGene00013441	0.810874						Y73B6BL.29	WBGene00022250	0.732218
	Y69A2AR.23	WBGene00022094	1.36057		Y46H3A.6	WBGene00001632	1.27977						Y38F2AR.2	WBGene00021420	1.30964				Y48E1B.2a	WBGene00013001	0.692815		Y67H2A.2	WBGene00013461	0.773183						Y73B6BL.34	WBGene00000686	0.752229
	Y69H2.13	WBGene00013488	1.31799		Y48B6A.1	WBGene00012978	1.27084						Y39A1A.15b	WBGene00000566	1.37178				Y48E1B.6	WBGene00013006	0.79013		Y69A2AR.27	WBGene00022098	0.735219						Y73F8A.2	WBGene00013517	0.780998
	Y6B3B.3	WBGene00012388	1.33468		Y48C3A.11	WBGene00012993	1.30834						Y39A1C.4	WBGene00012663	2.70036				Y48E1C.1b	WBGene00013014	0.79114		Y69H2.11	WBGene00013486	0.726505						Y74E4A.1b	WBGene00022283	0.657291
	Y6E2A.8	WBGene00012401	1.31142		Y48E1B.5	WBGene00013004	1.5728						Y39B6A.20	WBGene00000214	2.17143				Y48G1A.4	WBGene00021660	0.763853		Y6B3B.6	WBGene00043551	0.753814						Y75B12B.4	WBGene00013569	0.784293
	Y71A12B.10	WBGene00013507	1.45751		Y49E10.16	WBGene00013035	1.2599						Y39B6A.24	WBGene00012683	1.62338				Y49A3A.5	WBGene00000877	0.776767		Y70C5C.3	WBGene00013494	0.786197						Y77E11A.15	WBGene00000680	0.711045
	Y71H2B.11	WBGene00022198	1.33049		Y49F6B.5	WBGene00021717	1.26388						Y39B6A.30	WBGene00012689	1.35399				Y50D4B.5	WBGene00021744	0.771635		Y71F9AR.2	WBGene00022123	0.796232						Y82E9BL.16	WBGene00022332	0.76314
	Y73B6A.4	WBGene00004885	1.48923		Y51A2A.3	WBGene00013059	1.74919						Y39B6A.5	WBGene00012668	1.31491				Y50E8A.15	WBGene00013056	0.777712		Y71G12B.3	WBGene00022143	0.79929						Y82E9BL.6	WBGene00022323	0.763694
	Y73C8C.4	WBGene00022263	1.73652		Y51A2D.19b	WBGene00004830	1.24876						Y39E4B.12b	WBGene00001630	1.30823				Y51A2A.3	WBGene00013059	0.769377		Y73B6BL.3	WBGene00022232	0.80891						Y8A9A.4	WBGene00021173	0.720719
	Y75B12B.1	WBGene00013567	1.29138		Y51F10.10	WBGene00021771	1.43615						Y39G10AR.16	WBGene00021472	1.37291				Y51A2A.9	WBGene00014907	0.734225		Y75B12B.2	WBGene00000883	0.794858						Y9C2UA.1b	WBGene00012421	0.782146
	Y75B8A.19	WBGene00013554	1.41275		Y51H7BR.5	WBGene00021777	1.59945						Y39G10AR.8	WBGene00021466	1.29831				Y53F4B.37	WBGene00001780	0.688355		Y75B8A.17	WBGene00013552	0.787116						ZC168.6	WBGene00013858	0.777894
	Y76B12C.8	WBGene00022302	1.35196		Y51H7BR.7	WBGene00021778	1.55813						Y40C7B.4	WBGene00021500	1.50972				Y53G8AM.4	WBGene00021804	0.762436		Y75B8A.2b	WBGene00003779	0.805635						ZC190.8	WBGene00022542	0.782275
	Y82E9BL.5	WBGene00022322	1.34247		Y53G8AM.5	WBGene00021805	1.64641						Y43D4A.6	WBGene00012792	1.29768				Y54F10BM.11	WBGene00021865	0.756989		Y75B8A.31	WBGene00013561	0.776003						ZC196.5	WBGene00022549	0.759398
	Y87G2A.11	WBGene00013599	1.36819		Y53H1B.2	WBGene00013181	1.43512						Y43F8C.11	WBGene00012833	1.3723				Y54F10BM.3	WBGene00021858	0.683889		Y75B8A.32	WBGene00013562	0.756925						ZC477.2	WBGene00022617	0.733305
	Y92C3A.1	WBGene00022103	1.42485		Y54E10A.1	WBGene00003258	1.39696						Y44E3A.1	WBGene00021547	1.33146				Y55F3C.1	WBGene00021946	0.802738		Y77E11A.15	WBGene00000680	0.746602						ZC487.3	WBGene00022625	0.738121
	Y92H12A.1	WBGene00005077	1.32719		Y54E10A.4a	WBGene00001481	1.24568						Y45G12C.15	WBGene00005608	1.32532				Y55F3C.6	WBGene00043707	0.781064		Y79H2A.4	WBGene00013581	0.779933						ZC518.3b	WBGene00000376	0.742112
	Y97E10B.7	WBGene00003575	1.32945		Y54E10BL.2	WBGene00000625	1.42959						Y46C8AL.2	WBGene00021580	5.34697				Y56A3A.33	WBGene00013244	0.800293		Y82E9BL.11	WBGene00022327	0.776746						ZK1058.4	WBGene00014204	0.774308
	ZC374.2	WBGene00013872	1.42284		Y54F10AM.6	WBGene00021850	1.25249						Y46C8AL.8	WBGene00021585	1.33327				Y57A10A.11	WBGene00004394	0.676135		Y82E9BR.10	WBGene00022343	0.809864						ZK1067.8	WBGene00014212	0.770769
	ZC404.9	WBGene00022603	1.32467		Y54F10BM.3	WBGene00021858	1.27384						Y46D2A.2	WBGene00021590	1.51689				Y57A10A.22	WBGene00013262	0.757348		Y8A9A.4	WBGene00021173	0.722993						ZK112.5	WBGene00022661	0.772809
	ZC416.2	WBGene00022609	1.29759		Y54G11A.13	WBGene00013220	1.41243						Y46H3A.3	WBGene00002016	1.42727				Y57A10B.4	WBGene00013276	0.794016		Y97E10AR.3	WBGene00022398	0.786895						ZK1151.2a	WBGene00043977	0.64916
	ZC434.8	WBGene00013894	1.33318		Y54G2A.22	WBGene00021887	1.29211						Y46H3B.1	WBGene00021602	1.5685				Y57A10C.5	WBGene00013283	0.78251		Y9C2UA.2	WBGene00012422	0.80409						ZK1193.1	WBGene00000608	0.651458
	ZC455.11	WBGene00013910	1.38469		Y54G9A.4	WBGene00013207	1.40294						Y47H10A.5	WBGene00012961	1.54983				Y59A8B.3	WBGene00005350	0.790697		Y9C9A.14	WBGene00021181	0.800769						ZK121.1	WBGene00022663	0.763358
	ZC487.5	WBGene00001717	1.3983		Y57G11A.2	WBGene00013290	1.36054						Y47H9C.9	WBGene00012952	1.31103				Y60A3A.4	WBGene00005389	0.757222		Y9D1A.2	WBGene00021187	0.798024						ZK1248.2	WBGene00000650	0.699856
	ZC64.4	WBGene00002987	1.29427		Y5F2A.4	WBGene00012385	1.43233						Y48E1B.10	WBGene00001768	2.03023				Y62E10A.15	WBGene00013381	0.784719		ZC132.4	WBGene00022523	0.813517						ZK1248.8	WBGene00022878	0.714211
	ZK1005.1	WBGene00004053	1.28776		Y61B8B.2	WBGene00013372	1.27475						Y48E1C.4b	WBGene00013017	1.8241				Y62H9A.3	WBGene00013391	0.723672		ZC239.5	WBGene00022568	0.784032						ZK1251.6	WBGene00003463	0.593475
	ZK1025.5	WBGene00014185	1.35349		Y65B4BR.6	WBGene00001725	1.36515						Y48G8AR.1	WBGene00001707	2.75081				Y65B4A.5	WBGene00043748	0.778825		ZC404.3b	WBGene00004975	0.770256						ZK1290.7	WBGene00022889	0.688454
	ZK1037.8	WBGene00005499	1.45816		Y67D8C.1	WBGene00022065	1.2463						Y48G9A.3	WBGene00021697	1.34222				Y6G8.1	WBGene00012403	0.759393		ZC404.8	WBGene00004984	0.808127						ZK1307.3	WBGene00014246	0.662291
	ZK1086.3	WBGene00014217	1.42123		Y67H2A.4b	WBGene00013462	1.28832						Y48G9A.6	WBGene00021700	1.49896				Y71F9B.4	WBGene00004920	0.680934		ZC47.10	WBGene00013842	0.809097						ZK180.5c	WBGene00022679	0.587718
	ZK112.2	WBGene00003559	1.38613		Y6B3B.11	WBGene00012394	1.25093						Y49A3A.2	WBGene00013025	1.33569				Y71H2AM.18	WBGene00022184	0.75213		ZK1010.6	WBGene00014180	0.780696						ZK185.1	WBGene00022681	0.746217
	ZK1127.2	WBGene00022849	1.34505		Y6D1A.2	WBGene00012396	1.27401						Y50E8A.16	WBGene00001817	1.31301				Y73B3A.14	WBGene00022216	0.739378		ZK1037.5	WBGene00014193	0.763844						ZK354.11	WBGene00003452	0.431573
	ZK1127.4	WBGene00022851	1.38909		Y6E2A.9	WBGene00012402	1.26027						Y50E8A.2	WBGene00013047	1.44016				Y73B3A.5	WBGene00022207	0.76106		ZK1053.1	WBGene00014196	0.7239						ZK354.5	WBGene00003444	0.512467
	ZK121.2	WBGene00022664	1.33432		Y71F9B.1	WBGene00022125	1.40627						Y51F10.10	WBGene00021771	1.40052				Y73B6BL.34	WBGene00000686	0.790238		ZK1055.5	WBGene00022846	0.78354						ZK402.4	WBGene00043965	0.556657
	ZK1236.4	WBGene00022863	1.49589		Y71H2AM.12	WBGene00022177	1.25653						Y51F10.7	WBGene00021768	1.89317				Y73B6BL.7	WBGene00000820	0.792578		ZK1128.2a	WBGene00014228	0.779585						ZK484.2	WBGene00001819	0.783677
	ZK1240.6	WBGene00022871	1.34926		Y73B3A.5	WBGene00022207	1.27677						Y51H7C.6a	WBGene00021784	1.31525				Y73F8A.10	WBGene00013519	0.7978		ZK1128.2b	WBGene00014228	0.767045						ZK488.10	WBGene00004176	0.621073
	ZK218.5	WBGene00013939	1.32347		Y73F8A.1	WBGene00004035	1.26442						Y53C10A.3	WBGene00013134	1.66854				Y74C10AL.2	WBGene00022280	0.798804		ZK1193.1	WBGene00000608	0.779462						ZK512.9	WBGene00001720	0.729801
	ZK265.7	WBGene00013959	1.36051		Y75B12B.7	WBGene00005748	1.47785						Y53G8AL.3	WBGene00021801	1.49755				Y74C9A.2	WBGene00022276	0.68561		ZK1290.1	WBGene00022886	0.773075						ZK563.1	WBGene00006865	0.764643
	ZK354.8	WBGene00022709	1.41206		Y75B7AR.1	WBGene00022287	1.37858						Y53G8AM.7	WBGene00021807	1.30795				Y75B8A.29	WBGene00013560	0.790079		ZK1290.7	WBGene00022889	0.761221						ZK563.2	WBGene00022767	0.744118
	ZK381.3	WBGene00022726	1.43757		Y75D11A.2	WBGene00022291	1.31946						Y54E10A.11	WBGene00021831	1.33584				Y82E9BL.11	WBGene00022327	0.75596		ZK1307.3	WBGene00014246	0.764383						ZK6.3	WBGene00022638	0.627498
	ZK381.5b	WBGene00022727	1.29044		Y76B12C.3	WBGene00022297	1.34222						Y54E2A.12	WBGene00013196	1.38051				Y82E9BL.8	WBGene00022325	0.733217		ZK185.1	WBGene00022681	0.64707						ZK622.4	WBGene00022782	0.555515
	ZK616.8	WBGene00022778	1.40255		Y7A5A.3	WBGene00012409	1.24968						Y54E2A.7	WBGene00013192	1.36933				Y8A9A.3	WBGene00021172	0.76631		ZK250.6	WBGene00022689	0.785639						ZK637.4	WBGene00014024	0.744116
	ZK632.11	WBGene00014018	1.30197		Y82E9BR.9	WBGene00022342	1.27752						Y54F10AL.1a	WBGene00021847	1.36762				Y92H12BR.7	WBGene00022372	0.761401		ZK353.1a	WBGene00022697	0.790711						ZK688.3	WBGene00022798	0.675849
	ZK637.3	WBGene00014023	1.28889		Y8G1A.1	WBGene00021175	1.27866						Y54F10BM.13	WBGene00021867	1.43606				Y94A7B.1	WBGene00005496	0.679345		ZK353.8	WBGene00022703	0.804795						ZK697.5	WBGene00005850	0.770749
	ZK673.4	WBGene00014060	1.40588		Y92H12BL.2	WBGene00022364	1.25939						Y54G11A.12	WBGene00005264	1.61063				Y94H6A.8	WBGene00022380	0.624749		ZK354.9	WBGene00022710	0.719786						ZK721.2	WBGene00006764	0.711807
	ZK697.1	WBGene00022804	1.32131		Y94A7B.1	WBGene00005496	1.42112						Y54G11A.5a	WBGene00000831	1.68891				Y97E10AR.3	WBGene00022398	0.747758		ZK418.3	WBGene00022733	0.776952						ZK822.1	WBGene00014089	0.720775
					Y94H6A.3	WBGene00022376	1.30109						Y54G11A.6	WBGene00000830	1.38015				Y97E10B.1	WBGene00022403	0.788182		ZK418.8	WBGene00022737	0.810967						ZK892.6	WBGene00014130	0.734947
					Y9C9A.18	WBGene00006204	1.3846						Y54G2A.7	WBGene00043702	3.31305				ZC196.7	WBGene00001616	0.780767		ZK455.7	WBGene00003997	0.805992						ZK930.5	WBGene00014155	0.783074
					ZC247.2	WBGene00013860	1.26424						Y54G9A.4	WBGene00013207	1.32896				ZC204.12	WBGene00022562	0.770746		ZK488.10	WBGene00004176	0.784488						ZK993.1	WBGene00022837	0.556729
					ZC376.7b	WBGene00013878	1.39182						Y55B1AR.1	WBGene00002269	2.20302				ZC262.4	WBGene00022581	0.798262		ZK6.3	WBGene00022638	0.791313
					ZC376.8	WBGene00013879	1.54043						Y55F3AM.14	WBGene00021931	1.36678				ZC373.6	WBGene00000930	0.766675		ZK622.4	WBGene00022782	0.747787
					ZC395.4	WBGene00022596	1.41852						Y55F3C.2	WBGene00021947	1.61212				ZC434.5	WBGene00001337	0.653384		ZK666.10	WBGene00005520	0.686771
					ZC395.5	WBGene00022597	1.36619						Y57A10B.1	WBGene00013273	1.3807				ZC8.3	WBGene00022499	0.741998		ZK686.4	WBGene00022794	0.79469
					ZC395.7	WBGene00001823	1.3625						Y58A7A.5	WBGene00021979	1.33227				ZK1025.9	WBGene00003703	0.789336		ZK721.2	WBGene00006764	0.769502
					ZC404.11	WBGene00022605	1.73499						Y59C2A.2	WBGene00021985	1.38128				ZK1037.7	WBGene00005817	0.717095		ZK757.4	WBGene00014075	0.780232
					ZC412.6	WBGene00013887	1.35627						Y5H2B.2	WBGene00003612	1.43284				ZK1058.2	WBGene00003930	0.772368		ZK783.1	WBGene00022816	0.744059
					ZC434.5	WBGene00001337	1.34767						Y60A3A.4	WBGene00005389	1.30376				ZK1128.2b	WBGene00014228	0.731317		ZK822.2	WBGene00014090	0.75713
					ZC449.5	WBGene00022615	1.33873						Y62F5A.1b	WBGene00007013	1.33345				ZK1128.4	WBGene00014230	0.517576		ZK897.1	WBGene00006767	0.782302
					ZC513.10	WBGene00022630	1.25953						Y65B4BL.6	WBGene00022038	1.7454				ZK1251.6	WBGene00003463	0.645209		ZK909.2l	WBGene00002189	0.786455
					ZC513.8	WBGene00000620	1.30806						Y65B4BR.6	WBGene00001725	1.31934				ZK1290.1	WBGene00022886	0.643615		ZK973.11	WBGene00022836	0.798474
					ZC518.3a	WBGene00000376	1.31259						Y67D8C.9	WBGene00022073	1.30029				ZK1320.2	WBGene00014252	0.72145		ZK973.2	WBGene00022831	0.78301
					ZC518.3b	WBGene00000376	1.60557						Y71D11A.5	WBGene00022106	1.3338				ZK256.1	WBGene00004063	0.638542
					ZK1025.9	WBGene00003703	1.42302						Y71F9AR.1	WBGene00000237	1.37901				ZK262.11	WBGene00005419	0.757773
					ZK1037.7	WBGene00005817	1.97247						Y71F9B.8	WBGene00022129	1.5768				ZK354.11	WBGene00003452	0.687876
					ZK112.1	WBGene00003956	1.34098						Y73B3A.5	WBGene00022207	1.40701				ZK354.5	WBGene00003444	0.699124
					ZK1251.6	WBGene00003463	1.38874						Y73B6BL.31	WBGene00022252	1.45525				ZK384.2	WBGene00013972	0.759415
					ZK1320.3	WBGene00014253	1.51393						Y73F8A.32	WBGene00013536	1.66349				ZK430.7	WBGene00022742	0.641426
					ZK154.1	WBGene00022665	1.29447						Y76A2B.6	WBGene00013578	1.35487				ZK470.5a	WBGene00006410	0.800328
					ZK177.8b	WBGene00022673	1.30226						Y77E11A.11	WBGene00000547	1.86637				ZK524.3	WBGene00003074	0.771501
					ZK218.7	WBGene00013941	1.29915						Y77E11A.4	WBGene00002180	1.46269				ZK622.4	WBGene00022782	0.653839
					ZK228.7	WBGene00005394	1.50832						Y7A5A.6	WBGene00012412	1.6225				ZK632.8	WBGene00000189	0.780078
					ZK287.6	WBGene00013966	1.37312						Y87G2A.13	WBGene00013601	1.30351				ZK721.2	WBGene00006764	0.787137
					ZK354.11	WBGene00003452	1.27751						Y92H12BL.5	WBGene00022366	1.36191				ZK783.3	WBGene00022818	0.712191
					ZK455.1	WBGene00000040	1.27935						Y95B8A.1	WBGene00003548	1.35469				ZK792.4	WBGene00014077	0.792464
					ZK507.1	WBGene00013978	1.24694						Y97E10AR.2	WBGene00022397	1.36505				ZK813.1	WBGene00022820	0.79872
					ZK520.1	WBGene00013990	1.36833						ZC13.4	WBGene00003104	1.31742				ZK813.3	WBGene00022822	0.779451
					ZK593.2	WBGene00014002	1.37692						ZC204.6	WBGene00022556	1.38628				ZK822.2	WBGene00014090	0.80054
					ZK616.8	WBGene00022778	1.31965						ZC373.6	WBGene00000930	1.30391				ZK822.5	WBGene00014092	0.640713
					ZK632.10	WBGene00014017	1.35195						ZC404.9	WBGene00022603	1.46549				ZK863.2	WBGene00000614	0.715035
					ZK632.8	WBGene00000189	1.34766						ZC449.5	WBGene00022615	1.41927				ZK899.6	WBGene00014144	0.77493
					ZK643.6	WBGene00014037	1.33587						ZC455.9	WBGene00013909	1.49296				ZK909.2e	WBGene00002189	0.784787
					ZK666.2	WBGene00014042	1.42782						ZC487.5	WBGene00001717	1.29982
					ZK742.3	WBGene00022813	1.8089						ZC8.4a	WBGene00022500	1.34808
					ZK795.1	WBGene00014081	1.33332						ZK1320.3	WBGene00014253	1.62708
					ZK909.3	WBGene00014148	1.42811						ZK256.1	WBGene00004063	1.31441
													ZK265.7	WBGene00013959	1.41223
													ZK287.4	WBGene00013965	1.30399
													ZK353.3	WBGene00022699	1.34595
													ZK418.7	WBGene00022736	1.36495
													ZK484.3	WBGene00022749	1.3519
													ZK488.7	WBGene00004177	4.35237
													ZK524.1	WBGene00004958	1.51298
													ZK6.10	WBGene00022644	2.4228
													ZK6.7a	WBGene00022642	1.32902
													ZK632.5	WBGene00014014	1.32048
													ZK673.1	WBGene00014057	1.33616
													ZK892.2	WBGene00003773	1.35774
													ZK892.3	WBGene00014127	1.33385
													ZK896.2	WBGene00010660	2.0204
													ZK896.4	WBGene00014135	1.34504
													ZK909.1	WBGene00014146	1.42124
													ZK945.1	WBGene00014164	1.45775
													ZK945.2	WBGene00003928	1.52619
													ZK970.6	WBGene00001532	1.3063

## Sheet: 1b & 1c
Supplementary Table 1B
Genes differentially expressed following infection with an individual pathogen (24 h)
Pathogen	#Up-regulated genes	#Up-regulated genes	#Down-regulated genes	#Down-regulated genes
		specific to this pathogen		specific to this pathogen
S.m	602	523	637	489
E.f	641	498	617	475
E.c	557	388	472	342
P.l	660	508	605	453
Supplementary Table 1C
Genes differentially expressed following infections with at least 2 different pathogens (24 h)
Up-regulated		Down-regulated
Gene Name	WB Gene ID	Gene Name	WB Gene ID
AC3.4	WBGene00004098	6R55.1b	WBGene00007068
B0286.4c	WBGene00003825	B0034.2	WBGene00015003
B0414.3	WBGene00001856	B0198.1	WBGene00006646
C01C10.1	WBGene00000523	B0213.4	WBGene00003767
C04F6.4	WBGene00006810	B0511.7	WBGene00015233
C05C10.5	WBGene00007332	B0523.5	WBGene00001443
C05E4.9b	WBGene00001564	C01B4.9	WBGene00015273
C06G3.5	WBGene00015551	C01G12.7	WBGene00007247
C06G4.2c	WBGene00000542	C01H6.1	WBGene00000637
C08E3.3	WBGene00015595	C02E7.1	WBGene00015338
C09F12.1	WBGene00000522	C02F4.2	WBGene00006527
C09G12.3	WBGene00015653	C04A11.4	WBGene00000074
C15A11.1	WBGene00000612	C04B4.1	WBGene00007289
C15C8.3	WBGene00007605	C04E6.2	WBGene00015419
C16B8.3	WBGene00015823	C04F1.1	WBGene00015442
C16B8.4	WBGene00015824	C05D11.11b	WBGene00003214
C17C3.1d	WBGene00015887	C05E11.6	WBGene00015495
C18E9.7	WBGene00007687	C09F5.3	WBGene00015649
C18H7.2a	WBGene00002140	C09G5.4	WBGene00000616
C23G10.6	WBGene00016013	C09G5.5	WBGene00000656
C23G10.7b	WBGene00016014	C10A4.3	WBGene00015664
C24H12.7	WBGene00016076	C10H11.7	WBGene00015696
C25A1.8	WBGene00007709	C11G6.2	WBGene00007523
C25E10.12	WBGene00016101	C14H10.3	WBGene00007593
C26B9.1	WBGene00016131	C16C8.16	WBGene00015853
C28H8.7	WBGene00016198	C17C3.12b	WBGene00015894
C30B5.6	WBGene00016247	C17H12.3	WBGene00015929
C32D5.9	WBGene00002980	C18H7.5	WBGene00015995
C32H11.9	WBGene00007872	C18H7.6	WBGene00015996
C33D3.3	WBGene00007894	C23H5.8b	WBGene00016027
C34B2.3	WBGene00016388	C24A11.6	WBGene00016043
C37A2.8b	WBGene00016494	C24H11.3	WBGene00006557
C43H6.7	WBGene00016620	C25A11.2	WBGene00016087
C45G9.2	WBGene00016674	C27H6.4b	WBGene00007786
C47A10.8	WBGene00005909	C28D4.2	WBGene00000509
C48B4.1	WBGene00008167	C29F4.1	WBGene00000699
C49A9.5	WBGene00016759	C29H12.2	WBGene00016235
C50F7.5	WBGene00016845	C30B5.4	WBGene00016245
C52E2.8	WBGene00016887	C30E1.2	WBGene00016251
C53D5.4	WBGene00016905	C34B2.8	WBGene00016393
C54A12.2	WBGene00016909	C34E7.4	WBGene00007934
D1037.4	WBGene00004272	C35D10.3	WBGene00016441
D1054.10	WBGene00008377	C36F7.1	WBGene00007984
D1086.7	WBGene00008394	C40A11.8	WBGene00016551
DH11.5	WBGene00008438	C44F1.2	WBGene00008092
E01F3.1a	WBGene00008443	C47A10.3	WBGene00005489
E04A4.7	WBGene00017121	C47A10.6	WBGene00008128
E04F6.3	WBGene00017123	C47D12.4	WBGene00008138
E04F6.9	WBGene00017128	C49H3.10	WBGene00002080
F08G12.4	WBGene00006922	C50H11.5	WBGene00016853
F09B12.3	WBGene00008607	C50H2.4	WBGene00008240
F13D12.6	WBGene00008741	C51E3.4	WBGene00008250
F13D12.8	WBGene00008742	C51E3.6	WBGene00008252
F13H6.3	WBGene00017431	C52E4.1	WBGene00000781
F14B8.4	WBGene00017446	C53B4.5	WBGene00000693
F14D12.4a	WBGene00003166	C54D10.3	WBGene00008298
F15B10.2	WBGene00001090	C54G6.5	WBGene00005002
F15C11.2c	WBGene00008852	C55B7.4a	WBGene00016943
F15D3.4	WBGene00008854	C56G2.15	WBGene00016983
F15D4.4	WBGene00008861	D1005.3	WBGene00016997
F16C3.1	WBGene00008885	D2092.2	WBGene00017064
F17E9.11	WBGene00003099	D2092.6	WBGene00017067
F19B2.5	WBGene00008944	D2096.7	WBGene00017074
F19G12.1	WBGene00017609	DY3.4b	WBGene00006618
F21F8.3	WBGene00000218	E04A4.1	WBGene00017116
F21F8.7	WBGene00000219	E04A4.6	WBGene00017120
F21H12.6	WBGene00017686	EEED8.8	WBGene00003583
F22B7.1	WBGene00017692	F02D8.4	WBGene00008521
F22F4.2	WBGene00002125	F07F6.4	WBGene00017217
F23A7.6	WBGene00009071	F08F3.7	WBGene00000373
F23H12.3	WBGene00009093	F10D2.1	WBGene00006237
F23H12.4	WBGene00005018	F10E7.4	WBGene00006893
F23H12.8	WBGene00009096	F10E9.2	WBGene00017354
F25C8.3	WBGene00009105	F11E6.3	WBGene00008707
F25H2.10	WBGene00004408	F11H8.3	WBGene00000597
F26A10.2	WBGene00017814	F14D2.8	WBGene00017456
F26B1.7	WBGene00002601	F14F7.1	WBGene00000673
F26E4.11	WBGene00009164	F15A2.1	WBGene00000757
F28B4.3	WBGene00017892	F15A4.9	WBGene00008843
F29B9.10	WBGene00017924	F15E11.1	WBGene00017490
F30A10.4	WBGene00009263	F15E11.14	WBGene00017500
F31C3.4	WBGene00009286	F15E6.8	WBGene00017488
F31F7.1	WBGene00017964	F15H10.2	WBGene00000602
F33D11.6	WBGene00018003	F17H10.3	WBGene00008927
F35C5.6	WBGene00009394	F18C12.1	WBGene00000485
F35E2.5	WBGene00009412	F23A7.4	WBGene00009069
F37A4.7b	WBGene00004316	F23D12.1	WBGene00009085
F38C2.1	WBGene00009535	F23F1.7	WBGene00017748
F40E10.3	WBGene00000822	F26B1.4	WBGene00000634
F40F4.6	WBGene00018237	F26F12.1	WBGene00000713
F40F9.2	WBGene00006470	F29C4.2	WBGene00017926
F40F9.6a	WBGene00009583	F31F4.15	WBGene00017962
F41B5.10	WBGene00018266	F32G8.5	WBGene00000725
F41E6.1	WBGene00018284	F36A4.10	WBGene00000611
F41E6.11	WBGene00018292	F37A8.2	WBGene00009502
F41F3.3	WBGene00018297	F37B1.4	WBGene00001763
F41G4.7	WBGene00018310	F37B4.6	WBGene00005448
F42F12.1	WBGene00009634	F38B7.6	WBGene00005962
F44A2.1a	WBGene00006499	F38C2.4	WBGene00009536
F44A2.3	WBGene00018403	F39H2.5	WBGene00009564
F44B9.1b	WBGene00001059	F41E7.4	WBGene00009620
F45E6.2	WBGene00000222	F43E2.5	WBGene00018393
F46A9.5	WBGene00004807	F43G6.7	WBGene00009659
F46F3.1	WBGene00000449	F46F2.3	WBGene00009787
F52D10.3a	WBGene00001502	F46H5.8	WBGene00018523
F53A9.8	WBGene00018731	F47D12.5	WBGene00018561
F53A9.9	WBGene00018732	F48F5.1	WBGene00009845
F53B2.6	WBGene00001820	F48F5.3	WBGene00009847
F54C9.3	WBGene00010041	F49E8.3	WBGene00003914
F54D5.3	WBGene00010049	F52F12.2	WBGene00000640
F54D5.4	WBGene00010050	F53F1.1	WBGene00009979
F54D7.2	WBGene00018797	F53G12.7	WBGene00000622
F54D8.3b	WBGene00000107	F53H4.2	WBGene00010007
F54F11.2	WBGene00010070	F54D11.1	WBGene00018811
F56C11.5	WBGene00018957	F54D5.12	WBGene00010055
F57A8.1	WBGene00010177	F55A11.5	WBGene00010078
F57F4.3	WBGene00001581	F55C10.3	WBGene00000728
F57F4.4	WBGene00019017	F55D12.4	WBGene00006790
F57F5.1	WBGene00010204	F56D6.5	WBGene00018973
F58B3.6	WBGene00010232	F57B1.3	WBGene00000732
F58G6.7	WBGene00010277	F57B1.4	WBGene00000733
F58H1.4	WBGene00010287	F57B10.3	WBGene00019001
F59A1.6	WBGene00010292	F57B7.3	WBGene00000729
H06O01.1	WBGene00003964	F58A6.9	WBGene00019026
H22K11.1	WBGene00000216	F58B6.3a	WBGene00003917
JC8.8	WBGene00010440	F58E10.5	WBGene00001311
K02F6.2	WBGene00019336	F58F6.1	WBGene00000678
K03D3.10c	WBGene00004287	F59B10.4	WBGene00010320
K05C4.6	WBGene00001979	H08M01.2	WBGene00010374
K05C4.7	WBGene00010583	H12I13.1	WBGene00019190
K06A4.7	WBGene00010597	H14E04.1	WBGene00019198
K06G5.1	WBGene00010605	H17B01.2	WBGene00000646
K07G5.3	WBGene00010642	H35B03.2a	WBGene00019264
K09F5.3a	WBGene00004999	H42K12.3	WBGene00019272
K10C2.1	WBGene00019617	JC8.4	WBGene00010436
K10D3.2	WBGene00006753	K01A2.8b	WBGene00019282
K10G6.3	WBGene00004751	K02D7.3	WBGene00000675
K11G12.7	WBGene00000043	K02E2.4	WBGene00002118
K11G9.6	WBGene00003473	K02F2.2	WBGene00019322
K11H12.3	WBGene00019659	K03H1.4	WBGene00010539
K12G11.3	WBGene00010790	K04E7.3	WBGene00003551
K12H4.7a	WBGene00019682	K04F1.7	WBGene00019386
LLC1.2	WBGene00010793	K05F1.7	WBGene00003456
M01B12.1	WBGene00019696	K07A12.3	WBGene00000209
M01H9.2	WBGene00019718	K07F5.2	WBGene00003425
M03A8.1	WBGene00000991	K07F5.3	WBGene00003449
M04C7.1	WBGene00001677	K07F5.9	WBGene00006039
M28.6	WBGene00010897	K08B4.4	WBGene00019516
R05D3.2	WBGene00019877	K08E4.4	WBGene00010668
R07E3.5	WBGene00011106	K09F5.2	WBGene00006925
R07G3.1	WBGene00000390	K11D12.1	WBGene00000862
R08E5.4	WBGene00019964	K11D12.2	WBGene00004136
R08H2.2	WBGene00006147	M01G12.11	WBGene00010824
R09A1.1	WBGene00019971	M01G12.9	WBGene00010822
R09B3.1	WBGene00001372	M05D6.4	WBGene00010877
R10D12.9	WBGene00011190	M176.6b	WBGene00002199
R11G1.3	WBGene00001759	M28.5	WBGene00010896
R12E2.2	WBGene00020031	R03A10.5	WBGene00010985
R12E2.6	WBGene00020032	R07C3.7	WBGene00019923
R74.2	WBGene00011278	R07C3.8	WBGene00019924
R74.5	WBGene00011279	R07E5.4	WBGene00011112
T01B4.1	WBGene00006674	R07G3.8	WBGene00019944
T01G9.6a	WBGene00002196	R09B5.3	WBGene00000556
T01H3.2	WBGene00011348	R09F10.6	WBGene00005237
T04A8.14	WBGene00001259	R12C12.1	WBGene00020022
T05A8.4	WBGene00020230	R13A1.7	WBGene00020044
T05G5.8	WBGene00011502	R144.9	WBGene00007015
T06A4.3	WBGene00020283	R31.1	WBGene00004855
T06D8.3	WBGene00011524	R52.2	WBGene00020074
T07C12.3	WBGene00005620	T01B7.7	WBGene00004397
T07G12.11	WBGene00011601	T01H3.4	WBGene00011350
T07G12.3	WBGene00011594	T03F6.2	WBGene00001035
T08A9.9	WBGene00004990	T04B2.4	WBGene00005723
T08G11.3	WBGene00011630	T04F3.1	WBGene00011436
T08G5.10	WBGene00003474	T05A10.3	WBGene00011460
T09A12.5	WBGene00020374	T05G5.6	WBGene00001155
T09F3.1	WBGene00011661	T05H4.13a	WBGene00000110
T09F5.1	WBGene00011665	T07C4.9	WBGene00003589
T10H10.2	WBGene00020426	T07D4.4b	WBGene00011580
T12A2.2	WBGene00020437	T07D4.4c	WBGene00011580
T12G3.1	WBGene00011737	T08G2.3	WBGene00020366
T13C2.3	WBGene00020479	T10B9.2	WBGene00011672
T18H9.2	WBGene00000215	T10D4.3	WBGene00020407
T19H12.10	WBGene00020593	T10E9.9	WBGene00020419
T20G5.8	WBGene00011870	T11B7.2	WBGene00011707
T21H3.1	WBGene00020662	T12C9.6	WBGene00003615
T22C8.5	WBGene00011926	T13H5.4	WBGene00011758
T22E5.5	WBGene00003495	T14B1.1	WBGene00011763
T23B3.5	WBGene00020713	T15D6.6	WBGene00003667
T23H2.5	WBGene00004273	T16G1.7	WBGene00011801
T24B8.5	WBGene00011979	T17H7.4h	WBGene00001573
T24C4.4	WBGene00020760	T19A6.2a	WBGene00003596
T24H7.5c	WBGene00020784	T19B10.4a	WBGene00004152
T25B6.7	WBGene00004911	T19D7.1	WBGene00020569
T25C12.2	WBGene00004994	T21C12.1b	WBGene00006784
T25C12.3	WBGene00012018	T22C1.4	WBGene00011915
T27A1.6	WBGene00003106	T22H6.7	WBGene00000017
T28C12.4a	WBGene00020891	T23F1.1	WBGene00005445
T28H10.3	WBGene00012144	T23G7.2	WBGene00011965
W02D7.8	WBGene00020943	T25G12.5	WBGene00020812
W03A5.2	WBGene00020967	T26A5.1	WBGene00007060
W03A5.3	WBGene00001731	T28C6.6	WBGene00000594
W03D8.6	WBGene00002174	VF13D12L.3	WBGene00012149
W03G1.5	WBGene00021011	W03D2.1a	WBGene00004157
W04B5.3a	WBGene00021020	W05B2.1	WBGene00000669
W05E10.4	WBGene00006609	W05B2.6	WBGene00000667
W06F12.3	WBGene00012307	W09G12.3	WBGene00023163
W07B3.2b	WBGene00001561	W10G11.13	WBGene00021143
W07G4.4	WBGene00012338	Y105C5B.11	WBGene00013651
W08A12.2	WBGene00021079	Y106G6H.7	WBGene00004753
Y105E8A.2	WBGene00013667	Y10G11A.2	WBGene00012424
Y105E8A.3	WBGene00013668	Y111B2A.24	WBGene00013742
Y22F5A.4	WBGene00003090	Y11D7A.11	WBGene00000694
Y34B4A.6	WBGene00021322	Y19D2B.1	WBGene00012489
Y34B4A.9	WBGene00021325	Y37A1B.11	WBGene00001190
Y37E3.15a	WBGene00003799	Y37A1B.15	WBGene00001575
Y37E3.9	WBGene00004014	Y38F1A.6	WBGene00012608
Y37H2A.11	WBGene00012571	Y38F2AR.1	WBGene00021419
Y38A10A.5	WBGene00000802	Y39G10AR.18b	WBGene00021474
Y39A3B.3	WBGene00021438	Y42A5A.4	WBGene00012779
Y39B6A.19	WBGene00006696	Y43F8B.3	WBGene00012814
Y39B6A.20	WBGene00000214	Y45F10A.3	WBGene00012866
Y39B6A.24	WBGene00012683	Y45G5AM.1	WBGene00003704
Y41D4B.19a	WBGene00003794	Y47D3A.10	WBGene00006553
Y45G12C.15	WBGene00005608	Y47D3B.11	WBGene00012944
Y46G5A.4	WBGene00012896	Y48E1B.2a	WBGene00013001
Y46H3A.3	WBGene00002016	Y48E1B.6	WBGene00013006
Y48E1B.10	WBGene00001768	Y48G1A.4	WBGene00021660
Y51F10.10	WBGene00021771	Y48G9A.1	WBGene00021695
Y53G8AM.7	WBGene00021807	Y51A2D.7b	WBGene00013075
Y53H1B.2	WBGene00013181	Y53G8AM.4	WBGene00021804
Y54E10A.1	WBGene00003258	Y54F10BM.3	WBGene00021858
Y54G11A.13	WBGene00013220	Y57A10A.11	WBGene00004394
Y54G11A.6	WBGene00000830	Y59A8B.3	WBGene00005350
Y54G9A.4	WBGene00013207	Y62H9A.3	WBGene00013391
Y65B4BL.6	WBGene00022038	Y71H2AM.18	WBGene00022184
Y65B4BR.6	WBGene00001725	Y73B3A.5	WBGene00022207
Y73B3A.5	WBGene00022207	Y73B6BL.34	WBGene00000686
Y73B6A.4	WBGene00004885	Y73B6BL.7	WBGene00000820
Y75B7AR.1	WBGene00022287	Y77E11A.15	WBGene00000680
Y75D11A.2	WBGene00022291	Y82E9BL.11	WBGene00022327
Y76B12C.3	WBGene00022297	Y8A9A.4	WBGene00021173
Y76B12C.8	WBGene00022302	Y94H6A.8	WBGene00022380
Y92H12A.1	WBGene00005077	Y97E10AR.3	WBGene00022398
ZC404.9	WBGene00022603	Y9C2UA.1b	WBGene00012421
ZC449.5	WBGene00022615	ZC8.3	WBGene00022499
ZC487.5	WBGene00001717	ZK1037.7	WBGene00005817
ZK1127.2	WBGene00022849	ZK1058.2	WBGene00003930
ZK1320.3	WBGene00014253	ZK1128.2b	WBGene00014228
ZK218.7	WBGene00013941	ZK1128.4	WBGene00014230
ZK265.7	WBGene00013959	ZK1193.1	WBGene00000608
ZK616.8	WBGene00022778	ZK121.1	WBGene00022663
ZK666.2	WBGene00014042	ZK1251.6	WBGene00003463
ZK795.1	WBGene00014081	ZK1290.1	WBGene00022886
		ZK1290.7	WBGene00022889
		ZK1307.3	WBGene00014246
		ZK185.1	WBGene00022681
		ZK354.11	WBGene00003452
		ZK354.5	WBGene00003444
		ZK418.8	WBGene00022737
		ZK488.10	WBGene00004176
		ZK524.3	WBGene00003074
		ZK6.3	WBGene00022638
		ZK622.4	WBGene00022782
		ZK721.2	WBGene00006764
		ZK822.2	WBGene00014090

## Sheet: 2a
Supplementary Table 2A
Gene sets enriched (p <0.05) in the pathogen-shared responses to infection
Gene class
		S.m gene set,score		E.f gene set,score		E.c gene set,score		P.l gene set,score
Common host response
Up-regulated genes
Proteases_Kim2001				1.46095e-06	(16/103)	0.00773758	(9/103)	0.00989241	(10/103)
GO:0004194:pepsin A activity				3.48765e-09	(9/14)	2.57305e-05	(6/14)	0.00111159	(5/14)
GO:0004190:aspartic-type endopeptidase activity				0.000104359	(7/24)	0.000434703	(6/24)	0.0089516	(5/24)
GO:0006508:proteolysis				3.31696e-07	(31/321)	9.0075e-05	(23/321)	0.000923213	(24/321)
GO:0008219:cell death				0.0100419	(4/14)	0.00609036	(4/14)	0.00111159	(5/14)
KOG1339:Aspartyl protease				1.89464e-10	(10/15)	1.74872e-06	(7/15)	0.00147426	(5/15)
Insulin_Down in Dauer_McElwee2004				1.38898e-06	(68/1115)	0.0166794	(44/1115)	0.0196051	(53/1115)
Insulin_Down in daf-2_McElwee2004				0.0468759	(16/280)			0.0194238	(18/280)
Insulin_Down in daf-2_Murphy2003				1.12998e-10	(30/214)			0.000525003	(19/214)
Insulin_Up in Dauer_McElwee2004				0.0422056	(39/858)	0.0347104	(34/858)	0.00416797	(46/858)
Insulin_Up in daf-2_McElwee2004				0.0330802	(16/267)			2.4239e-06	(27/267)
Infection_Up w/ P.aeruginosa_Shapira2006						0.029182	(11/181)	4.20819e-15	(34/181)
Infection_Up w/ M.nematophilum_ORourke2006				0.00324738	(8/59)			0.0165873	(7/59)
LSE0574:lysozyme				0.000213962	(5/10)			0.0454569	(3/10)
Stress_Up w/ Bt toxin,Cry5B_Huffman2004				0.000379391	(25/337)	0.0256399	(17/337)	2.81981e-21	(55/337)
Stress_Up w/ Cd_Huffman2004				6.04498e-08	(37/401)	0.000342804	(25/401)	9.17171e-26	(66/401)
Stress_Down w/ EtOH(Class4,Late)_Kwon2004				0.00257224	(9/72)			0.0126402	(8/72)
Intestine-enriched_mRNA-tag_Pauli2006				6.12665e-05	(37/542)			1.14922e-06	(43/542)
KOG1695:Glutathione S-transferase						0.0352436	(5/45)	0.0196904	(6/45)
Down-regulated genes
Insulin_Down in Dauer_McElwee2004		0.00104348	(56/1115)	0.0216198	(49/1115)			6.15749e-06	(62/1115)
Stress_Down w/ Bt toxin,Cry5B_Huffman2004		0.00458353	(25/417)					0.0177349	(22/417)
Stress_Down w/ Cd_Huffman2004				0.0292297	(19/345)			0.0196536	(19/345)
Cell structural,muscle_Kim2001		1.30882e-08	(32/302)	4.12875e-05	(25/302)			8.12142e-37	(66/302)
KOG3544:Collagens and related proteins		7.07465e-05	(17/162)	2.39939e-07	(21/162)			6.28472e-32	(47/162)
GO:0042302:structural constituent of cuticle		7.24828e-06	(17/135)	5.86983e-08	(20/135)			4.88015e-31	(43/135)
GO:0005737:cytoplasm		0.000727889	(20/258)	8.80183e-05	(22/258)			4.59721e-28	(53/258)
GO:0006817:phosphate transport		6.43434e-06	(19/165)	3.24316e-07	(21/165)			3.5408e-36	(51/165)
Absent in Dauer_SAGE tag_Jones2001				0.0191411	(24/451)			5.79894e-05	(31/451)
GO:0005198:structural molecule activity		0.00141281	(13/135)					7.76492e-07	(18/135)
LSE0579:Major sperm protein domain		1.87281e-06	(8/20)					2.6895e-09	(10/20)
		Proteolysis/ cell death			Up-regulated genes
					Down-regulated genes
		Insulin-mediated host response
		Infection-related host response
		Stress-related host response

## Sheet: 2b
Supplementary Table 2B
Gene sets enriched (p <0.05) in the pathogen-specific responses to infection
Gene class
		S.m gene set,score		E.f gene set,score		E.c gene set,score		P.l gene set,score
Specific host response
LSE0507:Cysteine rich domain(C-type lectin)		0.00428871	(5/23)
Protein phosphatase_Kim2001		0.0182465	(8/91)
GO:0004674:serine/threonine kinase activity		0.0439938	(10/157)
Proteases_Kim2001		0.0488949	(8/103)
KOG1339:Aspartyl protease		0.0113612	(4/15)
Insulin_Down in daf-2_Murphy2003		0.000586836	(18/214)
Stress_Up w/ Cd_Huffman2004		0.020444	(22/401)
Cell adhesion_Kim2001		0.000128884	(8/36)
GO:0007275:development		0.0278698	(5/36)
GO:0004185:serine carboxypeptidase activity				0.0269097	(3/8)
GO:0004197:cysteine-type endopeptidase activity				0.00945853	(7/55)
GO:0004220:cysteine-type peptidase activity				0.00432797	(6/33)
KOG1282:lysosomal cathepsin A				0.00179192	(4/8)
KOG1543:Cysteine proteinase Cathepsin L				0.000805779	(6/23)
GO:0003796:lysozyme activity				0.0102668	(3/5)
Stress_Down w/ Bt toxin,Cry5B_Huffman2004				0.00158515	(27/417)
Stress_Down w/ Cd_Huffman2004				0.00268797	(23/345)
Male_Kim2001				0.000974904	(67/1356)
LSE0579:Major sperm protein domain				1.22658e-07	(9/20)
Cell structural,muscle_Kim2001				7.24099e-05	(25/302)
GO:0005198:structural molecule activity				1.02531e-05	(17/135)
GO:0009253:peptidoglycan catabolism				0.0102668	(3/5)
GO:0040002:cuticle biosynthesis(sensu Nematoda)				0.0271575	(4/20)
LSE0503:Secreted surface protein				0.00470311	(8/63)
Peptide, potentially antimicrobial_Unpublished				0.0166893	(6/47)
GO:0003995:acyl-CoA dehydrogenase activity				0.0247514	(4/20)
KOG1163:serine/threonine/tyrosine kinase				0.0474174	(7/82)
KOG3575:Hormone receptors				0.0499908	(11/172)
Germline-enriched_mRNA-tag_Pauli2006				0.0398605	(41/940)
KOG4297:C-type lectin						0.0414596	(12/219)
Absent in Dauer_SAGE tag_Jones2001						0.0459594	(20/451)
GO:0008026:ATP-dependent helicase activity						0.0404349	(5/47)
GO:0008235:metalloexopeptidase activity						0.0296414	(3/10)
GO:0000175:3'-5'-exoribonuclease activity						0.0462135	(2/2)
GO:0016020:membrane						0.00589805	(50/1456)
LSE0498:7-transmembrane olfactory receptor						0.00851926	(16/320)
Insulin_Up in daf-2_Murphy2003								2.83631e-08	(27/213)
Insulin_DAF16 target_Oh2006								0.0443009	(7/74)
Infection_Down w/ P.aeruginosa_Shapira2006								0.0136182	(5/27)
Infection_Regulated by TGFß_Mochii1999								0.023355	(4/18)
Infection_Regulated by PMK-1_Troemel2006								0.00537658	(6/33)
Infection_Regulated by SEK-1_Troemel2006								0.00147426	(5/15)
GO:0005529:sugar binding								0.0123236	(17/245)
KOG3644:Ligand-gated ion channel								0.0446077	(4/23)
KOG4091:Transcription factor								0.0113389	(3/5)
LSE0126:Uncharacterized protein								0.00415709	(125/2853)
Stress_Down w/ xenobiotics(mixed)_Menzel2005								0.0305042	(5/39)
Stress_Up w/ xenobiotics(collagen)_Menzel2005								0.0283882	(4/22)
Male_Kim2001								0.0125417	(57/1356)
GO:0004289:subtilase activity								0.0050817	(4/12)
		Proteolysis/ cell death			Up-regulated genes
					Down-regulated genes
		Insulin-mediated host response
		Infection-related host response
		Stress-related host response

## Sheet: 3a
Supplementary Table 3A
							WormBase		GSCb				NEXTDBd				Miscellaneous		Microarrays (24 h)											BioProspectorg
																			Fold change						BRB-ArrayToolse		MAANOVAf
							Expression Pattern (WS160)		C. elegans SAGE dataset	C. elegans promoter::GFP fusions									E.f		E.c		P.l		Set of 3 datasets (E.f, E.c & P.l)
Sequence	Gene		WB Gene ID		Expression in the		Adult		adult glp-4 dissected gut	Non-embryonic/ Non-larval/ Adult									Ratio		Ratio		Ratio		Ratio					# GATA sites
name	name	Annotation			intestinea		Cell Group		Tag Countc	Expression in tissue	Image URL		Clone	Remarks	Summary URL		Source URL		(Infected/Control)		(Infected/Control)		(Infected/Control)		(Infected/Control)	p value	Induction attributed to	p value		found
Up-regulated genes
T28H10.3		Asparaginyl peptidases	WBGene00012144		YES		-		348	-	-		yk324d11	-	http://nematode.lab.nig.ac.jp/db2/ShowCloneInfo.php?clone=324d11		-		1.67297		1.29099		2.42789		1.673	3.47e-05	Pathogen infection	0.0116885		0
Y39B6A.20	asp-1	Aspartyl protease	WBGene00000214		YES		intestine		-	-	-		yk101b5	-	http://nematode.lab.nig.ac.jp/db2/ShowCloneInfo.php?clone=101b5		-		3.53937		1.80059		2.17143		2.093	2.06e-05	Pathogen infection	<1.00E-07		0
H22K11.1	asp-3	Aspartyl protease	WBGene00000216		YES		intestine | uterus		2535	-	-		yk122b6	-	http://nematode.lab.nig.ac.jp/db2/ShowCloneInfo.php?clone=122b6		-		2.58913		1.46965		2.2874		1.961	4.8e-06	Pathogen infection	<1.00E-07		1
F21F8.3	asp-5	Aspartyl protease	WBGene00000218		YES		intestine		162	intestinal	-		yk550f5	-	http://nematode.lab.nig.ac.jp/db2/ShowCloneInfo.php?clone=550f5		-		2.53185		2.47844		1.86076		2.057	2.83e-05	Pathogen infection	<1.00E-07		1
F21F8.7	asp-6	Aspartyl protease	WBGene00000219		YES		-		-	-	-		yk567g1	-	http://nematode.lab.nig.ac.jp/db2/ShowCloneInfo.php?clone=567g1		http://www.ncbi.nlm.nih.gov/entrez/query.fcgi?itool=pubmed_AbstractPlus&cmd=Retrieve&db=pubmed&list_uids=17081123&dopt=ExternalLink		2.96061		1.89451		1.87774		-	-	Pathogen infection	<1.00E-07		1
Y39B6A.24		Aspartyl protease	WBGene00012683		no evidence		-		-	-	-		-	-	-		-		1.8354		1.39947		1.62338		1.589	1.21e-05	Pathogen infection	<1.00E-07		not done
F44A2.3		BPI/LBP/CETP family protein	WBGene00018403		no evidence		-		-	-	-		yk195g5	-	http://nematode.lab.nig.ac.jp/db2/ShowCloneInfo.php?clone=195g5		-		3.42521		1.72534		2.03177		2.293	5e-07	Pathogen infection	0.00234919		not done
F35C5.6	clec-63	C-lectin	WBGene00009394		YES		-		783	-	-		yk554a4;yk576g1	-	http://nematode.lab.nig.ac.jp/db2/ShowCloneInfo.php?clone=554a4		-		1.94675		2.05224		2.61985		2.231	1e-07	Pathogen infection	<1.00E-07		2
Y37E3.15a	npp-13	Cullin. npp-1:GFP localized to nuclear envelopes of most if not all cells at all life-stages. Homolog of npp-13 in vertebrates and yeast associated with nucleo-cytoplasmic transport. NPP-13 physically interacts with other NPPs.	WBGene00003799		no evidence		-		-	-	-		yk258g3	gonads	http://nematode.lab.nig.ac.jp/db2/ShowCloneInfo.php?clone=258g3		-		1.89179		-		1.5749		1.617	5.3e-06				not done
T21H3.1		Lipase	WBGene00020662		YES		intestine		-	intestinal	-		yk548f9	-	http://nematode.lab.nig.ac.jp/db2/ShowCloneInfo.php?clone=548f9		-		1.37833		1.98914		1.89026		1.848	8e-07	Pathogen infection	<1.00E-07		1
Y22F5A.4	lys-1	Lysozyme	WBGene00003090		YES		-		236	-	-		yk557g2	-	http://nematode.lab.nig.ac.jp/db2/ShowCloneInfo.php?clone=557g2		-		1.33472		1.2953		1.81163		-	-	Pathogen infection	0.048167		1
F59A1.6		Saposin A	WBGene00010292		no evidence		-		-	-	-		-	-	-		-		1.91952		1.82382		1.92222		1.777	2.6e-05				not done
W02D7.8		Uncharacterized protein, nematode-specific	WBGene00020943		no evidence		-		-	-	-		-	-	-		-		-		1.45851		2.20242		1.636	3.49e-05				not done
ZK1320.3		Uncharacterized protein, nematode-specific	WBGene00014253		YES		-		156	-	-		yk415a2	-	http://nematode.lab.nig.ac.jp/db2/ShowCloneInfo.php?clone=415a2		-		1.51393		1.84692		1.62708		1.539	5.7e-06				0
F28B4.3		von Willebrand factor Type A	WBGene00017892		YES		-		23	-	-		yk377e6	-	http://nematode.lab.nig.ac.jp/db2/ShowCloneInfo.php?clone=377e6		-		2.27616		-		2.09194				Pathogen infection	0.0414349		2
K06G5.1		von Willebrand factor Type A	WBGene00010605		no evidence		-		-	-	-		yk205b8	gonads	http://nematode.lab.nig.ac.jp/db2/ShowCloneInfo.php?clone=205b8		-		1.50898		1.26756		1.91368				Pathogen infection	0.025532		not done
Down-regulated genes
C55B7.4a	acdh-1	acyl-CoA dehydrogenase	WBGene00016943		YES*		-		-	-	-		yk606g11	-	http://nematode.lab.nig.ac.jp/db2/ShowGeneInfo.php?celk=CELK02053		-		0.327704		0.469564		0.347381		0.349	<1.00E-07	Pathogen infection	<1.00E-07		0
C17C3.12b	acdh-2	acyl-CoA dehydrogenase	WBGene00015894		YES*		-		-	-	-		yk436d4	-	http://nematode.lab.nig.ac.jp/db2/ShowCloneInfo.php?clone=436d4		-		0.588365		0.536783		0.522389		0.539	1e-07	Pathogen infection	<1.00E-07		0
Y38F1A.6		Alcohol dehydrogenase, class IV	WBGene00012608		YES		hypodermis | pharynx | vulva other | Reproductive System | anal depressor muscle | body wall muscle | intestine		-	pharynx, intestinal, anal depressor muscle, vulva other, body wall muscle, hypodermis	http://elegans.bcgsc.ca/perl/eprofile/strain?name=BC14789		yk560f4	-	http://nematode.lab.nig.ac.jp/db2/ShowCloneInfo.php?clone=560f4		-		0.586918		0.541882		0.533714		0.553	8e-07	Pathogen infection	<1.00E-07		0
T05G5.6	ech-6	Enoyl-CoA hydratase	WBGene00001155		YES*		-		-	-	-		yk455b7	-	http://nematode.lab.nig.ac.jp/db2/ShowCloneInfo.php?clone=455b7		-		0.549562		0.623783		0.493062		0.619	3e-06	Pathogen infection	<1.00E-07		0
K02F2.2		S-adenosylhomocysteine hydrolase	WBGene00019322		YES		pharynx | intestine | head		21	pharynx, intestinal, head	-		yk490e12	-	http://nematode.lab.nig.ac.jp/db2/ShowCloneInfo.php?clone=490e12		-		0.673523		0.691155		-		0.703	8.2e-06	Pathogen infection	0.00469239		0
F54D11.1	pmt-2	SAM-dependent methyltransferases. PMT-1 in nematodes associated with phosphocholine biosynthesis. Phosphocholine is intermediate in phosphatidylcholine synthesis which is in turn associated with cell membranes. pmt-2 RNAi phenotype similar to pmt-1, but share little sequence homology, 15%. No known ortholog in mammalian systems.	WBGene00018811		YES		-		38	-	-		yk598d7	-	http://nematode.lab.nig.ac.jp/db2/ShowCloneInfo.php?clone=598d7		-		0.673251		0.676471		0.664618		0.693	1.13e-05				1
a: Gene considered to be expressed in the intestine if it has at least one unambiguous annotation in either WormBase, GSC, NEXTDB or other stated source.
* For purposes of model-inference, NEXTDB annotations were excluded.
b: Michael Smith Genome Sciences Centre
c: Genes with > 20 Tag Counts as a conservative indicator of intestinal expression
d: Nematode Expression Pattern Database
e: Class Comparison in BRB-ArrayTools
f: Fs-test in MAANOVA
g: Motifs for genes with evidence of expression in intestine, were discovered using BioProspector (http://robotics.stanford.edu/~xsliu/BioProspector/). 500 bp of sequence upstream of
translational start site, ATG was used.

## Sheet: 3b
Supplementary Table 3B
Common response genes associated with proteolysis and cell death
		SwissPROT /	Expression in the
Gene name	WB Gene ID	TrEMBL	intestine
asp-1	WBGene00000214	Q9TVS4	YES
asp-3	WBGene00000216	P55956	YES
asp-4	WBGene00000217	Q21966	YES
asp-5	WBGene00000218	O01532	YES
asp-6	WBGene00000219	O01530	YES
T28H10.3	WBGene00012144	Q17945	YES
Y39B6A.24	WBGene00012683	Q8MYN5	no evidence

## Sheet: 4a
Supplementary Table 4A
	cisRED
Gene			Genomic position
name	Motif groupa	Chromosome	Start	End	p-value	width	(+)motif	(-)motif
asp-1	crtCele1960	V	19053359	19053364	0.00746	6		CCCTCC
	crtCele1409	V	19053420	19053427	0.00746	8		CCTCCTCC
	crtCele2640	V	19053582	19053587	0.00676	6		CCGCCC
	crtCele3978	V	19054111	19054116	0.00746	6		AGGGGG
	crtCele8468	V	19054339	19054351	0.0429	13		CTnnCCCCCTnTT
	crtCele16476	V	19054677	19054692	0.00398	16		TAnAnnCCGCCCnCnT
	crtCele8074	V	19054697	19054712	0.00481	16		TGGGTCTCGCCACGAA
asp-3	crtCele13200	X	6789744	6789757	0.00329	14		TGTCGTTTTTAGTG
	crtCele3912	X	6790241	6790246	0.00746	6		CCAGCC
	crtCele13199	X	6790291	6790304	0.00329	14		TCACAAACTTTTGC
	crtCele12487	X	6790303	6790315	0.00329	13		ATATGCACACCTG
	crtCele609	X	6790452	6790461	0.00329	10		ATAAATTTGT
	crtCele1408	X	6790619	6790626	0.00329	8		TTATCACT
	crtCele10928	X	6790686	6790702	0.00329	17		AACGCTATAAAACACGA
	crtCele15651	X	6790777	6790792	0.00329	16		GTGTACGTCACGACCG
	crtCele4466	X	6790987	6790994	0.00329	8		ACGAAGTC
	crtCele1533	X	6791040	6791047	0.00329	8		AGTGATAA
	crtCele1533	X	6791041	6791046	0.00329	6		GTGATA
asp-6	crtCele16642	V	8271900	8271916	0.00329	17		ACTATCTCCGGGTACCG
	crtCele11533	V	8272813	8272822	0.00329	10		GCACTATCTC
T21H3.1	crtCele1099	V	1176194	1176201	0.00329	8	TTTAAACT
	crtCele12425	V	1176296	1176310	0.00676	15	TTGGAAACGGAATTT
	crtCele7151	V	1176309	1176322	0.00329	14	TTGTGATAAGAAAA
	crtCele916	V	1176374	1176383	0.00329	10	CTTTTCTCCC
	crtCele4014	V	1176416	1176421	0.00676	6	GGCGCC
Y38F1A.6	crtCele5656	II	12996158	12996163	0.00329	6		CGTTTA
	crtCele1630	II	12996259	12996266	0.00329	8		AAACGTGA
	crtCele5656	II	12996262	12996267	0.00329	6		TAAACG
	crtCele1508	II	12996313	12996318	0.00676	6		CTCTCC
	crtCele4313	II	12996500	12996505	0.00676	6		GGAGAG
	crtCele11052	II	12996590	12996599	0.00676	10		CGGCGGCCAG
	a: 'De Novo' Motif group in cisRED C.elegans 1 database

## Sheet: 4b
Supplementary Table 4B
	Genes associated with common response genes on the basis of shared DNA motifs
												WormBase	GSCb	KOGd
Common	cisRED											Expression Pattern (WS160)	C. elegans SAGE dataset
response	Motif group	Sequence	Gene			Genomic position					Expression in the	Adult	adult glp-4 dissected gut
gene		name	name	WB ID	Chromosome	Start	End	Strand	p-value	Atomic Motif Id	intestinea	Cell Group	Tag Countc
asp-1	crtCele1409	C15C7.5		WBGene00015791	X	3153059	3153064	-	0.00481	craCele13581	YES	-	76
	crtCele1409	R05F9.10	sgt-1	WBGene00019893	II	4904926	4904931	-	0.00481	craCele90973	YES	body wall muscle | pharynx | intestine	-	TPR repeat-containing protein
	crtCele1409	T14D7.1		WBGene00011767	II	8844738	8844743	+	0.00481	craCele106241	YES	body wall muscle | intestine	-	Alanine-glyoxylate aminotransferase AGT1
	crtCele1409	T14D7.1		WBGene00011767	II	8846177	8846182	+	0.00481	craCele106284	YES	body wall muscle | intestine	-	Alanine-glyoxylate aminotransferase AGT1
	crtCele1409	W02D3.7	lbp-5	WBGene00002257	I	6741688	6741693	-	0.00676	craCele116179	YES	Reproductive System | seam cells | tail | pharynx | vulva other | intestine | arcade cells	22	Fatty acid-binding protein FABP
	crtCele1409	Y50D7A.7	ads-1	WBGene00000081	III	299829	299836	-	0.00481	craCele129871	YES	intestine	38	Alkyl-dihydroxyacetonephosphate synthase
	crtCele1409	ZK1098.7		WBGene00014224	III	9524294	9524299	-	0.00746	craCele140811	YES	head neurons | nerve ring | nervous system | gonad sheath cells | intestine | tail neurons	-	Unnamed protein
	crtCele1960	C05D2.8		WBGene00015469	III	5611722	5611727	-	0.00676	craCele7017	YES	-	51	Unnamed protein
	crtCele1960	C06G1.4	ain-1	WBGene00015547	X	16612526	16612531	+	0.00329	craCele8286	YES	all somatic cells	-	Unnamed protein
	crtCele1960	C31C9.2		WBGene00007836	II	13640411	13640416	-	0.00676	craCele21382	YES	head neurons | seam cells | nervous system | intestine	-	D-3-phosphoglycerate dehydrogenase, D-isomer-specific 2-hydroxy acid dehydrogenase superfamily
	crtCele1960	C47B2.8	prx-11	WBGene00004196	I	12979681	12979686	+	0.00746	craCele28306	YES	hypodermis | head mesodermal cell | rectal gland cells | body | intestine	-	Peroxisomal biogenesis protein (peroxin)
	crtCele1960	F08B6.2		WBGene00001682	I	6765211	6765216	+	0.00676	craCele37347	YES	-	21	G protein gamma subunit
	crtCele1960	F28D1.9		WBGene00009218	IV	12398860	12398865	-	0.00746	craCele50055	YES	Reproductive System | hypodermis | pharynx | intestine - . cells | vulval muscle | head	-
	crtCele1960	F54C9.1	iff-2	WBGene00002065	II	8561912	8561917	-	0.00676	craCele68634	YES	-	65	Translation initiation factor 5A (eIF-5A)
	crtCele1960	W07G1.2	sre-44	WBGene00012329	II	13948417	13948422	+	0.00746	craCele118361	YES	head neurons | nervous system | amphids | intestine	-	Sre G protein-coupled chemoreceptor
	crtCele2640	C27B7.8	rap-1	WBGene00004307	IV	8919594	8919599	-	0.00263	craCele19201	YES	head neurons | Reproductive System | hypodermis | spermatheca uterine valve | body wall muscle | nervous system | rectal gland cells | intestine | tail neurons	-	Ras-related GTPase
	crtCele2640	C30F12.6		WBGene00016265	I	6996225	6996232	+	0.00676	craCele21011	YES	pharynx | intestine	-	7 transmembrane receptor
	crtCele2640	F56F10.1		WBGene00018984	X	871705	871713	+	0.00481	craCele71697	YES	-	24	Hydrolytic enzymes of the alpha/beta hydrolase fold
	crtCele3978	T10B11.2		WBGene00020398	I	6938491	6938496	+	0.00481	craCele104279	YES	head neurons | spermatheca | Reproductive System | hypodermis | nervous system | intestine | vulval muscle | tail neurons	-	Ceramide kinase
	crtCele3978	T10B11.2		WBGene00020398	I	6938640	6938645	+	0.00481	craCele104282	YES	head neurons | spermatheca | Reproductive System | hypodermis | nervous system | intestine | vulval muscle | tail neurons	-	Ceramide kinase
	crtCele8074	F37C12.11	rps-21	WBGene00004490	III	7189832	7189847	-	0.00329	craCele55323	YES	excretory cell | hypodermis | anal depressor muscle | body wall muscle | pharynx | nervous system | neurons along body | stomato-intestinal muscle | intestine | tail neurons	153	40S ribosomal protein S21
	crtCele8074	F53G12.1	rab-11.1	WBGene00004274	I	110729	110743	-	0.00329	craCele68129	YES	-	106	GTPase Rab11/YPT3, small G protein superfamily
	crtCele8074	Y22D7AL.15		WBGene00021253	III	1660089	1660103	-	0.00676	craCele122080	YES	-	37	Unnamed protein
	crtCele8468	F13E6.1		WBGene00008745	X	10677813	10677824	-	0.00329	craCele41516	YES	-	22	Coiled-coil protein TPD52
	crtCele16476	Y105E8A.1		WBGene00013666	I	14352439	14352455	-	0.00481	craCele119813	YES	head neurons | seam cells | nervous system | ventral nerve cord | intestine | head	-	Uncharacterized conserved protein
asp-3	crtCele609	T22G5.7	spp-12	WBGene00004997	V	13892251	13892260	+	0.00329	craCele110349	YES	-	37	Unnamed protein
	crtCele1408	C15H9.1	nnt-1	WBGene00003778	X	6122137	6122144	+	0.00329	craCele13943	YES	head neurons | nerve ring | hypodermis | nervous system | ventral nerve cord | pharyngeal-intestinal valve | intestine | tail neurons | coelomocytes	-	Unnamed protein
	crtCele1408	C42D4.1		WBGene00016594	IV	7188168	7188175	+	0.00329	craCele26134	YES	-	185	Predicted alpha-helical protein
	crtCele1408	F15B9.1	far-3	WBGene00001387	V	13000204	13000211	-	0.00329	craCele42961	YES	hypodermis | intestine	-	Unnamed protein
	crtCele1408	F28D1.9		WBGene00009218	IV	12398687	12398694	-	0.00329	craCele50061	YES	Reproductive System | hypodermis | pharynx | intestine - . cells | vulval muscle | head	-
	crtCele1408	F49E12.9		WBGene00009902	II	8386876	8386883	+	0.00329	craCele65663	YES	intestine	-	C-4 sterol methyl oxidase
	crtCele1408	F49E12.9		WBGene00009902	II	8387524	8387531	+	0.00329	craCele65680	YES	intestine	-	C-4 sterol methyl oxidase
	crtCele1533	B0395.3		WBGene00007175	X	16039223	16039230	-	0.00329	craCele2786	YES	-	23	Carnitine O-acyltransferase CRAT
	crtCele3912	B0395.3		WBGene00015684	V	5327714	5327719	-	0.00676	craCele11509	YES	excretory cell | Reproductive System | hypodermis | anal depressor muscle | tail | body wall muscle | pharynx | rectal epithelium | uterine muscle | intestine | vulval muscle | developing vulva	-
	crtCele3912	C06G1.4	ain-1	WBGene00015547	X	16612782	16612787	+	0.00329	craCele8292	YES	all somatic cells	-	Unnamed protein
	crtCele3912	C10G8.8b		WBGene00015684	V	5327480	5327485	-	0.00676	craCele11521	YES	excretory cell | Reproductive System | hypodermis | anal depressor muscle | tail | body wall muscle | pharynx | rectal epithelium | uterine muscle | intestine | vulval muscle | developing vulva	-
	crtCele3912	C10G8.8b		WBGene00015684	V	5328221	5328226	-	0.00676	craCele11494	YES	excretory cell | Reproductive System | hypodermis | anal depressor muscle | tail | body wall muscle | pharynx | rectal epithelium | uterine muscle | intestine | vulval muscle | developing vulva	-
	crtCele3912	C32E12.3	osr-1	WBGene00016329	I	5204872	5204877	-	0.00481	craCele21940	YES	hypodermis | intestine	-
	crtCele3912	C54G7.2		WBGene00016934	X	5523345	5523350	-	0.00676	craCele31613	YES	-	25	Predicted membrane protein
	crtCele3912	D1037.3	ftn-2	WBGene00001501	I	3680919	3680924	-	0.00746	craCele33400	YES	pharynx | intestine	486	Ferritin
	crtCele3912	F08F3.3	rhr-1	WBGene00004358	V	5426948	5426953	+	0.00676	craCele37647	YES	excretory cell | spermatheca | Reproductive System | hypodermis | seam cells | nervous system | rectal gland cells | developing spermatheca | gonad sheath cells | intestine | amphid socket cells | tail neurons	21	Ammonium transporter RHBG
	crtCele4466	K02A4.1	bcat-1	WBGene00001149	X	12876438	12876445	+	0.00329	craCele78446	YES	head neurons | spermatheca | Reproductive System | nerve ring | hypodermis | body wall muscle | pharynx | nervous system | ventral nerve cord | developing spermatheca | gonad sheath cells | intestine | tail neurons	27	Branched chain aminotransferase BCAT1, pyridoxal phosphate enzymes type IV superfamily
	crtCele10928	C31C9.2		WBGene00007836	II	13640491	13640505	-	0.00329	craCele21377	YES	head neurons | seam cells | nervous system | intestine	-	D-3-phosphoglycerate dehydrogenase, D-isomer-specific 2-hydroxy acid dehydrogenase superfamily
	crtCele13199	R53.5		WBGene00011274	II	9970854	9970867	-	0.00329	craCele96396	YES	head neurons | nerve ring | pharynx | nervous system | head mesodermal cell | ventral nerve cord | rectal gland cells | intestine | coelomocytes	-	Uncharacterized conserved protein
	crtCele13200	ZK652.1	snr-5	WBGene00004918	III	7861307	7861320	+	0.00329	craCele144111	YES	excretory cell | head neurons | Reproductive System | nerve ring | hypodermis | anal depressor muscle | seam cells | body wall muscle | pharynx | rectal epithelium | nervous system | ventral nerve cord | developing uterus | distal tip cell | vulva other | stomato-intestinal muscle | pharyngeal-intestinal valve | intestine | developing vulva | tail neurons	-	Small nuclear ribonucleoprotein (snRNP) SMF
	crtCele15651	C54H2.5	sft-4	WBGene00004788	X	5780764	5780777	-	0.00329	craCele31774	YES	excretory cell | Reproductive System | hypodermis | anal depressor muscle | tail | body wall muscle | pharynx | rectal epithelium | stomato-intestinal muscle | intestine | vulval muscle | head | developing vulva	34	Putative cargo transport protein ERV29
asp-6	crtCele11533	F10G8.5		WBGene00003564	I	10043296	10043305	-	0.000773	craCele39757	YES	-	23	Ca2+ sensor (EF-Hand superfamily)
	crtCele16642	Y39B6A.1		WBGene00012664	V	19206410	19206426	-	0.00676	craCele124791	YES	-	54
T21H3.1	crtCele916	C27H5.8	glc-4	WBGene00001594	II	7175324	7175333	-	0.00746	craCele19783	YES	head neurons | nerve ring | anal depressor muscle | nervous system | head mesodermal cell | intestine | tail neurons	-	Ligand-gated ion channel
	crtCele1099	B0041.4	rpl-4	WBGene00004415	I	4647369	4647376	-	0.00329	craCele691	YES	-	102	Ribosomal protein RPL1/RPL2/RL4L4
	crtCele1099	C06B3.3		WBGene00007362	V	13901680	13901685	-	0.00329	craCele7902	YES	-	55	Cytochrome P450 CYP2 subfamily
	crtCele1099	C32D5.2	sma-6	WBGene00004860	II	6323387	6323394	+	0.00329	craCele21727	YES	tail | pharynx | pharyngeal muscle | intestinal	-	Activin A type IB receptor, serine/threonine protein kinase
	crtCele1099	F33D11.11		WBGene00018008	I	5879151	5879158	-	0.00329	craCele52542	YES	-	35	VAMP-associated protein involved in inositol metabolism
	crtCele1099	H10E21.1		WBGene00019182	III	15569	15574	+	0.00329	craCele76254	YES	E lineage | intestino-rectal valve | intestine | tail spike	-
	crtCele1099	H10E21.1		WBGene00019182	III	16113	16118	+	0.00329	craCele76265	YES	E lineage | intestino-rectal valve | intestine | tail spike	-
	crtCele1099	M01D7.6	emr-1	WBGene00001309	I	1842328	1842335	+	0.00329	craCele86509	YES	nerve ring | body wall muscle | pharynx | nervous system | intestine	-	Thymopoietin
	crtCele1099	R05F9.6		WBGene00019890	II	4889183	4889190	+	0.00329	craCele91023	YES	Reproductive System | hypodermis | body wall muscle | pharynx | intestine | vulval muscle | head	-	Phosphoglucomutase
	crtCele1099	W02D7.7	sel-9	WBGene00004766	V	8305237	8305244	-	0.00329	craCele116311	YES	excretory cell | head neurons | spermatheca | Reproductive System | nerve ring | hypodermis | anal depressor muscle | seam cells | body wall muscle | pharynx | rectal epithelium | nervous system | pharyngeal gland cells | developing uterus | distal tip cell | vulva other | neurons along body | excretory gland cells | gonad sheath cells | intestine | developing vulva | tail neurons | coelomocytes	-	Putative cargo transport protein EMP24 (p24 protein family)
	crtCele4014	F58A6.6	srb-16	WBGene00019025	II	5151734	5151739	-	0.00481	craCele73489	YES	head neurons | Reproductive System | nerve ring | pharynx | nervous system | ventral nerve cord | neurons along body | intestine | vulval muscle | developing vulva | tail neurons	-	Sra family integral membrane protein
	crtCele7151	C56A3.7	cav-2	WBGene00000302	V	13559198	13559211	+	0.00329	craCele32080	YES	head neurons | Reproductive System | nerve ring | hypodermis | pharynx | rectal epithelium | nervous system | pharyngeal gland cells | gonad sheath cells | intestine | developing vulva	-	Caveolin
	crtCele7151	R02D3.6	grl-19	WBGene00001728	IV	252638	252649	-	0.00329	craCele89882	YES	intestine	-	GROUND domains (extracellular cysteine-containing domain sometimes associated with HOG domains)
	crtCele12425	F10G8.5		WBGene00003564	I	10043918	10043930	-	0.0165	craCele39738	YES	-	23	Ca2+ sensor (EF-Hand superfamily)
Y38F1A.6	crtCele1508	C15H9.6	hsp-3	WBGene00002007	X	6091896	6091901	-	0.00676	craCele14230	YES	head neurons | tail | nervous system | pharyngeal gland cells | stomato-intestinal muscle | intestine | tail neurons | coelomocytes	49	Molecular chaperones GRP78/BiP/KAR2, HSP70 superfamily
	crtCele1508	C15H9.6	hsp-3	WBGene00002007	X	6092508	6092513	-	0.00676	craCele14209	YES	head neurons | tail | nervous system | pharyngeal gland cells | stomato-intestinal muscle | intestine | tail neurons | coelomocytes	49	Molecular chaperones GRP78/BiP/KAR2, HSP70 superfamily
	crtCele1508	ZK1098.7		WBGene00014224	III	9523595	9523600	-	0.00746	craCele140834	YES	head neurons | nerve ring | nervous system | gonad sheath cells | intestine | tail neurons	-	Unnamed protein
	crtCele1630	F18G5.3	gpa-12	WBGene00001674	X	9246166	9246173	+	0.00329	craCele44482	YES	hypodermis | pharynx | muscle | intestine | tail neurons	-	G-protein alpha subunit (small G protein superfamily)
	crtCele1630	T07F10.1		WBGene00011587	V	12860478	12860485	+	0.00676	craCele101803	YES	excretory cell | pharynx | nervous system | intestine | tail neurons	-
	crtCele1630	T07F10.1		WBGene00011587	V	12861428	12861435	+	0.00676	craCele101817	YES	excretory cell | pharynx | nervous system | intestine | tail neurons	-
	crtCele1630	Y37D8A.14	cco-2	WBGene00012553	III	12902497	12902504	+	0.00329	craCele123292	YES	-	29	Cytochrome c oxidase, subunit Va/COX6
	crtCele4313	F32D8.6	emo-1	WBGene00001303	V	10900873	10900878	-	0.00676	craCele51999	YES	-	91	Preprotein translocase, gamma subunit
	crtCele5656	C56C10.3	tag-309	WBGene00016961	II	6589323	6589328	+	0.0187	craCele32249	YES	head neurons | spermatheca | Reproductive System | nerve ring | hypodermis | spermatheca uterine valve | body wall muscle | pharynx | nervous system | ventral nerve cord | gonad sheath cells | intestine | tail neurons | coelomocytes	-	Protein involved in glucose derepression and pre-vacuolar endosome protein sorting
	crtCele11052	M02D8.4a		WBGene00019730	X	8751368	8751377	-	0.00329	craCele87083	YES	intestine	130	Asparagine synthase (glutamine-hydrolyzing)
	crtCele11052	M02D8.4b		WBGene00019730	X	8751368	8751377	-	0.00329	craCele87157	YES	intestine	130
	a: Gene considered to be expressed in the intestine if it has at least one unambiguous annotation in either WormBase or GSC
	b: Michael Smith Genome Sciences Centre
	c: Genes with > 20 Tag Counts as a conservative indicator of intestinal expression
	d: euKaryotic Orthologous Groups (Wormbase WS160)

## Sheet: 4c
Supplementary Table 4C
Functional information/ biological themes for common response genes
Gene class	Sequence name(s)
GO:0004190:aspartic-type endopeptidase activity	F21F8.3; F21F8.7; H22K11.1		Proteolysis/ cell death
GO:0004194:pepsin A activity	F21F8.3; F21F8.7; H22K11.1
GO:0004197:cysteine-type endopeptidase activity	T28H10.3		Insulin-mediated host response
GO:0006508:proteolysis	F21F8.3; F21F8.7; H22K11.1; T28H10.3; Y39B6A.20
GO:0008219:cell death	F21F8.3; F21F8.7; H22K11.1; Y39B6A.20		Infection-related host response
KOG1339:Aspartyl protease	F21F8.3; F21F8.7; H22K11.1; Y39B6A.20
KOG1348:Asparaginyl peptidases	T28H10.3		Stress-related host response
Proteases-S.Kim2001	F21F8.3; F21F8.7; H22K11.1
Insulin_Down in daf-2_Murphy2003	F28B4.3
Insulin_Down in Dauer_McElwee2004	F21F8.3; F21F8.7; F35C5.6; F54D11.1; H22K11.1; K02F2.2; T21H3.1; Y22F5A.4; ZK1320.3
Insulin_Up in daf-2_Murphy2003	H22K11.1
Insulin_Up in Dauer_McElwee2004	T28H10.3
GO:0005529:sugar binding	F28B4.3; F35C5.6
Infection_Up w/ P.aeruginosa_Shapira2006	Y22F5A.4
KOG4297:C-type lectin	F35C5.6
LSE0574:Lysozyme	Y22F5A.4
Regulated DOWN_Bt toxin,Cry5B-D.Huffman2004	Y38F1A.6
Regulated DOWN_Cadmium-D.Huffman2004	K02F2.2; Y38F1A.6
Regulated UP_Bt toxin,Cry5B-D.Huffman2004	Y22F5A.4
Regulated UP_Cadmium-D.Huffman2004	T28H10.3
Functional information/ biological themes for genes having shared genomic motifs with common response genes
Gene class	Sequence name
GO:0004002:ATPase activity	C15H9.6
GO:0005788:endoplasmic reticulum lumen	C15H9.6
GO:0006508:proteolysis	F56F10.1; T07F10.1
GO:0008237:metallopeptidase activity	T07F10.1
GO:0015992:proton transport	C15H9.1
KOG0044:Ca2+ sensor (EF-Hand superfamily)	F10G8.5
Proteases_Kim2001	F56F10.1
Insulin_Down in daf-2_McElwee2004	F49E12.9; W02D3.7; Y39B6A.1; Y50D7A.7
Insulin_Down in daf-2_Murphy2003	C05D2.8; C06B3.3; R05F9.10
Insulin_Down in Dauer_McElwee2004	C15C7.5; C54H2.5; F28D1.9; F32D8.6; F49E12.9; F56F10.1; K02A4.1; T14D7.1; ZK652.1
Insulin_Up in daf-2_McElwee2004	C15H9.1; F15B9.1; R53.5; T22G5.7
Insulin_Up in daf-2_Murphy2003	C15H9.1; F15B9.1; T22G5.7
Insulin_Up in Dauer_McElwee2004	B0395.3; C15H9.1; C47B2.8; C54G7.2
Infection_Regulated by PMK-1_Troemel2006	F15B9.1
Infection_Regulated by SEK-1_Troemel2006	F15B9.1
Infection_Regulated by TGFß_Mochii1999	C32D5.2
Infection_Up w/ M.nematophilum_ORourke2006	Y39B6A.1
Infection_Up w/ P.aeruginosa_Shapira2006	C15C7.5; C47B2.8; F56F10.1
cyptP450_Kim2001	C06B3.3
cyptP450_Menzel2001	C06B3.3
GO:0004129:cytochrome-c oxidase activity	Y37D8A.14
KOG0156:Cytochrome P450 CYP2 subfamily	C06B3.3
KOG4077:Cytochrome c oxidase, subunit Va/COX6	Y37D8A.14
Stress_Down w/ Bt toxin,Cry5B_Huffman2004	D1037.3; F08F3.3; F32D8.6; R05F9.6
Stress_Down w/ Cd_Huffman2004	B0395.3; D1037.3; F08F3.3; F32D8.6; F49E12.9; F56F10.1; R05F9.6; ZK1098.7
Stress_Up w/ betaNapthoflavone_Menzel2001	C06B3.3
Stress_Up w/ Bt toxin,Cry5B_Huffman2004	C15C7.5; C42D4.1; C56C10.3; F53G12.1
Stress_Up w/ Cd_Huffman2004	C42D4.1; C56C10.3; F13E6.1; W07G1.2
Stress_Up w/ EtOH(Class2,Late)_Kwon2004	C47B2.8
Stress_Up w/ xenobiotics(cyptP450)_Menzel2005	C06B3.3

## Sheet: 4d
Supplementary Table 4D
	Interactors of common response genes
			WormBase	GSCb	Miscellaneous
Common			Expression Pattern (WS160)	C. elegans SAGE dataset
response	Gene	Expression in the	Adult	adult glp-4 dissected gut
gene	name	intestinea	Cell Group	Tag Countc	Source URL
asp-3	erm-1	YES	-	-	http://www.ncbi.nlm.nih.gov/entrez/query.fcgi?cmd=Retrieve&db=pubmed&list_uids=15177034&dopt=ExternalLink&ExternalLink=libs
	sma-1	YES	anterior,posterior neurons | intestine | head hypodermal muscle | pharynx	-	-
	unc-70	YES	-	-	http://www.ncbi.nlm.nih.gov/entrez/query.fcgi?db=pubmed&cmd=Retrieve&dopt=AbstractPlus&list_uids=10811832&query_hl=11&itool=pubmed_ExternalLink
asp-6	crt-1	YES	hypodermis | pharynx | neurons | intestine | uterus | coelomocytes	190	-
	iri-1	YES	pharynx | amphid socket cells | intestine | excretory cell | rectal epithelial cells | vulval hypodermis	-	-
	itr-1	YES	m4 | vulva | hypodermal | tail | pharynx | rectal epithelium | metacorpus | m6 | neurons | rectum | intestine | somatic gonad | m5 | head	-	-
	plc-3	YES	-	-	http://www.ncbi.nlm.nih.gov/entrez/query.fcgi?db=pubmed&cmd=Retrieve&dopt=AbstractPlus&list_uids=16186564&query_hl=12&itool=pubmed_ExternalLink
	gpd-2	YES	Reproductive System | hypodermis | body wall muscle | nervous system | intestine | vulval muscle | head | tail neurons	-	-
	rfp-1	YES	nerve ring | oocytes | pharynx | germ cells | intestinal	-	-
	ubc-1	YES	head neurons | hypodermis | seam cells | tail | nervous system | PVT interneuron | rectal gland cells | neurons along body | intestine | head | tail neurons	-	-
		a: Gene considered to be expressed in the intestine if it has at least one unambiguous annotation in either WormBase, GSC or other stated source.
		b: Michael Smith Genome Sciences Centre
		c: Genes with > 20 Tag Counts as a conservative indicator of intestinal expression

[truncated: 1 more sheets: 5]
